# Supplementary material for: Co-regulation of microglial subgroups in Alzheimer’s amyloid pathology: Implications for diagnosis and drug development
Source: PLoS One. 2025 Dec 5;20(12):e0337741. doi: 10.1371/journal.pone.0337741 (PMC12680192; doi:10.1371/journal.pone.0337741)
Supplement: S5 Table — (XLS) [file pone.0337741.s006.xls]

## Sheet: Cover
Co-regulation of microglial subgroups in Alzheimer’s amyloid pathology: Implications for diagnosis and drug development
Yu Zhou1, Yukuan Huang1, Yangchang Fan1, and Feng Xue1*
1 Hwamei College of Life and Health Sciences, Zhejiang Wanli University, Ningbo, Zhejiang, China
* Corresponding author : xuefeng@zwu.edu.cn (FX)

## Sheet: DEG List
Gene Symbol	MDD-LPS24h		3.5mo-5XFAD		4.5mo-5XFAD		6.5mo-5XFAD
	log2FoldChange	pvalue	log2FoldChange	pvalue	log2FoldChange	pvalue	log2FoldChange	pvalue
Gnai3	0.173623	0.373507	0.0562184	0.680583	0.0955761	0.617742	0.032026	0.802347
Cdc45	0.669444	0.0501662	0.00906461	0.982493	0.340219	0.310228	0.719072	0.0345414
H19	1.75531	0.0209674	0.297028	0.718013	0.207288	0.80036	0.633859	0.326658
Scml2	-0.0197525	0.97308	0.340876	0.584589	-0.442191	0.504815	0.108652	0.844981
Apoh	0.54276	0.575372	0.637655	0.627526	0.66771	0.541203	1.05824	0.3909
Narf	0.104727	0.391314	-0.151778	0.193348	-0.17141	0.0340424	-0.0878926	0.528852
Cav2	-0.197206	0.223043	0.204303	0.189317	0.107746	0.481797	0.249946	0.0902237
Klf6	-0.134427	0.418611	0.15887	0.216113	0.0032197	0.978897	0.024401	0.840969
Scmh1	0.0474793	0.821635	0.00347184	0.982596	-0.0115139	0.935208	-0.377568	0.120045
Cox5a	-0.0750521	0.768907	-0.0711635	0.360618	-0.182779	0.0550068	0.0100112	0.937823
Tbx2	1.21499	0.00167197	-0.218922	0.672759	-0.24697	0.442207	-0.108763	0.834232
Tbx4	2.64158	0.49676	-0.908528	0.822289	-0.981405	0.53712	-0.457289	0.834251
Ngfr	-0.716737	0.269157	-0.085826	0.877245	0.477882	0.449216	-0.107241	0.859826
Wnt3	1.13918	0.0374416	-0.0659727	0.828534	-0.266739	0.440901	0.0435276	0.889613
Wnt9a	-0.0293776	0.930226	-0.116432	0.669412	-0.436904	0.102353	-0.164969	0.472319
Fer	-0.0355906	0.856651	-0.10626	0.406708	-0.223157	0.0443433	-0.0119938	0.948109
Xpo6	0.492712	0.00297336	-0.171187	0.277622	-0.0231718	0.773738	0.0364225	0.83718
Tfe3	0.100714	0.498502	0.283947	0.158214	0.250063	0.0978555	-0.149203	0.414345
Axin2	-0.0658674	0.697699	-0.214653	0.304806	0.0914244	0.624805	-0.437091	0.0668948
Brat1	-0.1433	0.286463	-0.0126724	0.92859	0.0381885	0.705396	-0.0800593	0.686751
Gna12	-0.215037	0.210464	0.125394	0.517105	0.270956	0.151078	0.0870596	0.570022
Slc22a18	1.60078	0.0418769	-0.0251158	0.977889	1.14853	0.247125	0.609892	0.206738
Itgb2l	1.08795	0.559679	-0.658971	0.721148	2.72699	0.14627	1.76028	0.214461
Igsf5	0.969337	0.34939	-1.68826	0.205735	0.834602	0.483469	0.734386	0.501001
Pih1d2	0.614852	0.283405	0.43179	0.460938	0.35939	0.625349	-0.405393	0.460172
Dlat	0.168913	0.260257	-0.00597843	0.950344	-0.170919	0.119339	-0.260254	0.0339014
Sdhd	0.117884	0.588725	0.0236925	0.815771	-0.0248946	0.837101	0.142799	0.244069
Fgf23	1.31103	0.142705	0.256271	0.790772	-0.616157	0.397599	-0.308207	0.784662
Fgf6	0.133493	0.984014	2.92068	0.641575	0.0200448	0.997311
Ccnd2	0.0411083	0.87831	0.0759349	0.666624	-0.033982	0.834214	-0.300755	0.0288364
Gpr107	0.0662799	0.498955	0.0777678	0.409046	0.0532633	0.451721	0.0551203	0.563638
Nalcn	-0.331176	0.0320853	-0.112988	0.382579	-0.135757	0.296914	-0.265569	0.0381918
Btbd17	-0.410225	0.173193	-0.423488	0.0910082	-0.269288	0.139989	-0.0236027	0.892042
Slfn4	3.08566	0.000763055	0.282602	0.919615	0.677557	0.875251	1.09179	0.410401
Th	0.0234736	0.966234	0.437673	0.420227	-0.627981	0.231141	-0.803456	0.138566
Ins2	0.262541	0.904494	-2.17464	0.149033	3.68909	0.131061	0.678516	0.623934
Scnn1g	0.138589	0.912989	2.27271	0.0705248	-1.03188	0.210523	-0.240209	0.88209
Drp2	-0.112002	0.636822	-0.0902216	0.608296	-0.0803647	0.633852	0.0370285	0.820409
Tspan32	2.97114	0.000183503	0.524348	0.569767	1.68701	0.0240576	0.494059	0.487014
Lhx2	-0.313149	0.30931	0.0478163	0.742159	-0.0432134	0.70708	-0.248238	0.1045
Clec2g	1.54595	0.803935	0.0687294	0.991354	0.0174089	0.997665	0.123049	0.977727
Gmpr	0.1923	0.369108	-0.130013	0.501491	-0.141676	0.39565	-0.0675013	0.686359
Glra1	-0.558279	0.531382	-1.07901	0.420044	-0.876058	0.420241	-0.794168	0.649428
Mid2	-0.0788496	0.681732	0.00873756	0.948675	-0.131012	0.291329	-0.0779358	0.638643
Trim25	0.96434	0.00174887	0.395088	0.278048	1.20734	0.000655135	0.690283	0.00486055
Dgke	0.0680032	0.695068	-0.140915	0.401429	-0.229454	0.156532	-0.460594	0.00209293
Scpep1	0.437179	0.14212	0.282433	0.213802	0.484167	0.0938439	0.500949	0.00991798
Mnt	0.17212	0.484897	-0.182864	0.190507	0.0617503	0.577749	-0.215172	0.217649
Itgb2	1.58195	1.47385e-13	1.68746	3.26266e-06	1.5503	5.83498e-11	2.36961	7.11869e-46
Hddc2	0.260636	0.231136	0.137954	0.480366	-0.0418693	0.828992	0.0338732	0.876835
Tpd52l1	0.463622	0.0955417	-0.230427	0.356453	0.146411	0.528305	0.0736057	0.701533
Pemt	0.788858	0.11471	1.24983	0.0414376	0.257758	0.630022	-0.216222	0.57921
Cdh1	-0.331985	0.602055	1.56275	0.0090572	-0.0721834	0.919223	0.108082	0.866456
Cdh4	-0.516645	0.0934209	-0.381249	0.159336	0.398527	0.11627	-0.615412	0.0199203
Ckmt1	-0.288075	0.121883	-0.0567874	0.652517	-0.189288	0.261526	-0.0167123	0.926643
Bcl6b	0.264174	0.701038	-1.17903	0.016042	-0.279334	0.52857	-0.264332	0.57817
Clec10a	-0.799733	0.283077	0.606989	0.40124	-0.0872284	0.917678	-0.0629036	0.918519
Alox12	0.159377	0.881907	-0.316606	0.756884	-0.019058	0.97849	0.0731499	0.914459
Comt	0.0304726	0.847466	0.171808	0.0171536	-0.00487134	0.948398	0.244115	0.0135809
Rtca	0.412091	0.0709294	-0.0576977	0.674346	-0.296133	0.00538226	0.0520345	0.736914
Dbt	-0.103627	0.676686	-0.182377	0.397288	0.104302	0.675281	-0.0466924	0.809738
Dazap2	0.294022	0.0835879	0.0269748	0.80665	0.0276077	0.806424	0.245493	0.0509758
Mcts1	-0.131721	0.544448	-0.0148194	0.905622	-0.341207	0.00261971	0.0662694	0.690885
Rem1	0.956791	0.425012	-0.0330737	0.979104	-0.131698	0.880895	-0.140641	0.90243
Rnf17	-0.639361	0.422005	0.239152	0.742284	-0.169772	0.77373	0.0125462	0.983537
Trappc10	0.144252	0.154775	-0.0893899	0.245377	-0.050016	0.427417	-0.173129	0.0661438
Ccm2	0.191099	0.373522	-0.088243	0.488824	0.0906552	0.545021	-0.0137519	0.906831
Wap	0.136557	0.983648	-0.532058	0.933083	0.00950133	0.998725
Tbrg4	0.104363	0.576726	-0.124682	0.364264	0.0741537	0.60838	-0.0363618	0.842827
Tmprss2	0.98092	0.376371	1.83559	0.201779	0.964999	0.450449	-0.205041	0.860074
Mx1	2.83368	0.00121933	2.67591	0.00602839	3.03938	0.00196157	3.0081	1.74819e-06
Fap	1.15994	0.306877	-0.749782	0.507892	0.53267	0.595514	0.302562	0.807535
Gcg	1.48305	0.823586	-2.36325	0.707184	0.0134253		1.30394	0.767341
Ndufa9	-0.0228251	0.906968	0.0504465	0.489723	-0.098535	0.226317	0.0626872	0.682136
Egfl6	-0.731446	0.113577	-0.288729	0.399688	-0.45993	0.145614	-0.542454	0.0875138
Lck	0.533416	0.43635	1.18498	0.0411167	1.36024	0.0254899	-0.142165	0.822677
Tssk3	2.58246	0.171005	-1.6011	0.686211	0.046662	0.976088	-1.28529	0.400325
Cttnbp2	-0.304775	0.293389	-0.323871	0.120942	-0.112619	0.64379	-0.38955	0.0362815
Galnt1	0.226326	0.0364904	0.0292161	0.771036	0.0849891	0.45454	0.234444	0.07633
Myf5	0.13384	0.983973	-0.893231	0.888006	0.0188095	0.997477
Mkrn2	0.0215275	0.873922	-0.16441	0.287825	-0.116844	0.286408	-0.0181973	0.89186
Pparg	-0.434636	0.360757	-0.515355	0.233834	-0.789749	0.0409568	-0.0585193	0.918407
Raf1	-0.0600525	0.639513	-0.11714	0.189518	-0.0184701	0.841828	-0.0354837	0.778318
Septin1	0.673111	0.297053	0.331194	0.434039	0.0847284	0.848915	0.377656	0.510853
Pdgfb	0.136659	0.693438	0.0207923	0.886064	0.270352	0.0495654	-0.197316	0.215978
Acvrl1	0.539885	0.169682	0.05697	0.876446	0.549191	0.115039	0.216347	0.590549
Tamalin	0.158168	0.669729	-0.133249	0.548751	-0.0804726	0.763949	-0.601667	0.00334461
Acvr1b	0.298301	0.0432659	-0.129586	0.360401	-0.0568396	0.720839	-0.445804	0.00255686
Tom1l2	-0.190657	0.133446	-0.0581282	0.379961	-0.0272708	0.723102	-0.175872	0.109065
Gpa33	0.134101	0.983942			0.564098	0.924441	1.3713	0.754625
Zfp385a	-0.0164747	0.948657	-0.0432681	0.693459	0.0710875	0.55173	-0.217989	0.234132
Itga5	0.792039	0.0903001	0.725427	0.0863303	0.957948	0.053591	0.541148	0.167634
Gabra2	-0.791994	0.0192194	-0.107345	0.53687	0.0469141	0.865013	0.0726627	0.571609
Wdr77	0.098053	0.514525	-0.0974969	0.445917	-0.134866	0.127138	-0.236541	0.0514059
Adora3	0.386554	0.36309	0.932604	0.0093686	0.847446	0.0364105	1.22339	0.00551872
Atp5pb	0.06397	0.534593	0.0237427	0.725249	-0.142547	0.121715	0.0115693	0.933653
Sox9	0.222037	0.524052	-0.0386195	0.881734	0.384789	0.175832	0.113555	0.565983
Hnrnpd	-0.157495	0.357053	-0.0594803	0.360784	0.0105616	0.909484	-0.278423	0.0918142
Dynlt1c	0.554686	0.211937	0.775403	0.0503691	0.559013	0.319741	0.913068	0.0530785
C1d	-0.403005	0.124293	0.0126039	0.948516	-0.275177	0.177514	0.0659771	0.679638
Gm2a	0.428928	0.070059	0.22303	0.322357	0.407708	0.0990617	0.475961	0.000599752
Krit1	-0.19677	0.260254	-0.0460474	0.60513	-0.0179227	0.891845	-0.0701478	0.571207
Clcn4	-0.061801	0.684012	0.00494218	0.966405	0.0107573	0.915848	-0.238074	0.0115958
Grm6	0.133527	0.98401	0.0679953	0.991447	0.0196271	0.997367	1.55009	0.724073
Sema4f	0.00800505	0.976887	-0.161977	0.405478	-0.0734299	0.75904	-0.33823	0.0736864
Hk2	0.459836	0.114105	0.990921	0.00016225	0.503001	0.0399173	0.958716	3.85345e-05
Myo18a	0.00521449	0.975286	-0.0525472	0.572503	-0.0476158	0.539915	-0.109883	0.521406
Sez6	-0.0644181	0.85638	-0.301101	0.208736	0.125356	0.62928	-0.823625	0.000211406
Haao	4.42671	0.00605261	2.418	0.00871408	2.08569	0.0127295	0.951982	0.217405
Cd52	1.84332	0.000150151	3.10721	1.61443e-08	2.4574	5.52427e-10	2.70553	4.13762e-31
Abhd15	1.31468	0.00304353	-0.235136	0.57103	0.447335	0.222455	0.773435	0.0341166
Hoxb6	-0.965398	0.884791	0.0685684	0.991375	0.0179373		0.122919	0.96708
Loxl3	0.654192	0.0403265	0.408878	0.336737	0.102016	0.805079	0.540176	0.103405
Btn1a1	1.75502	0.241133	-0.78805	0.702366	0.32915	0.864869	-0.795614	0.726506
Kat2b	0.65556	0.0677387	0.0475897	0.874353	0.214173	0.569275	0.0955933	0.716075
Rab5b	0.0265251	0.657975	-0.0404076	0.311302	-0.0727013	0.172393	-0.0331569	0.695531
Cryba1	0.134553	0.983888	-2.69896	0.667784	0.0149918	0.997676
Dnmt3l	2.23014	0.170657	1.11531	0.320596	-0.607057	0.663819	-3.43371	0.0328169
Aire	3.19915	0.000559779	0.508196	0.634788	-0.254189	0.75909	-0.111874	0.900924
Icosl	0.473772	0.0870154	0.28967	0.167165	0.269432	0.11619	0.0985963	0.535704
Spg7	0.243327	0.262714	-0.118177	0.427596	0.11451	0.486927	0.215464	0.236257
Sult5a1	0.597387	0.48586	-2.41715	0.0102298	-0.276008	0.633089	-0.446856	0.501583
Rpl13	-0.0824107	0.78197	0.226648	0.0706388	0.0389873	0.695209	0.323243	0.0338985
Chmp1a	-0.0525218	0.835601	0.0249607	0.795262	-0.0660985	0.42423	0.0922374	0.45975
Rpa1	0.0402676	0.783368	-0.106708	0.306103	0.0132416	0.935852	-0.0447342	0.745468
Serpinf1	-0.567991	0.153842	0.0571612	0.819253	-0.252061	0.513413	0.122777	0.615287
Tubgcp3	0.0526076	0.691736	0.0577458	0.535667	-0.056765	0.585672	0.168563	0.0606729
Oprm1	-1.06986	0.132962	-0.347428	0.433704	0.303398	0.511622	-0.856479	0.097455
Polr3d	-0.0448931	0.772657	0.0573262	0.763734	0.160302	0.273195	-0.570241	0.00503262
Tcf7	-0.108704	0.756834	-0.450376	0.31422	0.947128	0.0448034	-0.600795	0.226861
Ddx3x	0.304938	0.0557826	0.258247	0.121359	-0.220188	0.131746	-0.0557385	0.738721
Il12rb1	2.06654	0.000126403	0.127222	0.874473	-0.167312	0.751218	-0.043576	0.922984
Slc5a5	0.160946	0.612871	0.148156	0.445598	0.190972	0.486833	-0.186963	0.367779
Kcnn3	-0.54744	0.0392644	-0.530298	0.0210861	0.324034	0.0396139	-0.310704	0.0249958
Usp32	0.0437289	0.754571	-0.061899	0.446752	0.0397767	0.644392	-0.0898128	0.472625
Car4	-0.148729	0.690929	0.259872	0.42669	-0.488653	0.040805	0.113447	0.573505
Txnrd3	0.497752	0.1763	0.358901	0.176101	0.453388	0.122601	-0.449088	0.0715181
Fasl	-1.53698	0.265154	2.05902	0.214688	1.12247	0.487851	-0.335542	0.88001
Zfp512b	0.0598362	0.779505	0.124673	0.577494	0.0536719	0.788276	-0.357735	0.0377525
Dnajc5	-0.0387826	0.699295	0.0106168	0.930576	-0.120683	0.278938	-0.147264	0.226153
Tpd52l2	-0.0940996	0.40339	0.238244	0.0546492	-0.0844178	0.500949	-0.0194055	0.862674
Fmr1	-0.104561	0.54031	-0.0502716	0.590168	-0.0696105	0.47438	-0.14119	0.180253
Bcl11a	0.0300594	0.931448	0.0145685	0.947152	-0.159587	0.545043	-0.376906	0.0421317
Il4	0.137891	0.983488	0.0733605	0.990772	0.00444072	0.999404	0.0856153	0.984502
Pxmp4	-0.467416	0.00919453	-0.124507	0.628661	0.0765845	0.656862	0.281889	0.117079
Dlg3	-0.0364132	0.828708	-0.0563266	0.621268	-0.0887436	0.531344	-0.209747	0.0482335
Gnb1l	0.339727	0.503439	0.371951	0.211138	-0.509104	0.0352181	0.0235995	0.944969
Dbh	-0.296507	0.739945	-0.109306	0.879729	-1.47561	0.0106004	-0.722432	0.391389
Mmp11	0.229564	0.672009	-0.411322	0.532011	0.572151	0.186818	-0.049023	0.904143
Smarcb1	-0.00145816	0.98904	0.02726	0.757643	-0.0164661	0.831558	-0.255405	0.0675744
Vpreb3	3.02252	0.0949085	-1.77358	0.67013	0.410902	0.820447	0.262941	0.910734
Hip1r	0.15382	0.368898	-0.041421	0.725175	-0.00193206	0.983726	-0.11046	0.433786
Nsun5	0.524513	0.0649676	-0.0221409	0.931465	-0.138435	0.420898	-0.199681	0.265166
Top1mt	-0.38431	0.0899507	0.17249	0.246224	0.0335045	0.787336	0.20622	0.159084
Hoxa4	0.133866	0.982626	2.08417	0.74106	-1.43905	0.6082	0.124456	0.977472
Gm38393	0.0459912	0.857097	0.344863	0.130644	0.0743207	0.673157	0.0874155	0.697036
Mmp14	0.566086	0.0166932	0.0674193	0.781475	0.542047	0.048937	0.318097	0.190022
Slc7a7	0.803156	0.0325416	0.747812	0.09959	0.548571	0.156136	1.73834	2.16728e-08
Oxa1l	0.17075	0.110428	0.0211361	0.860416	0.0952678	0.143353	0.0747052	0.48042
Heatr6	0.0493574	0.778705	0.397024	0.121334	-0.160657	0.399018	0.0509312	0.826348
Ccl3	1.58012	0.174701	3.76777	1.38781e-08	3.47609	2.72095e-07	4.87906	9.97521e-19
Wfdc18	-3.18927	0.00711278	-1.29095	0.121567	0.0231213	0.97306	0.0902485	0.883186
Icam4	-0.13414	0.848924	0.468469	0.445705	-0.0224861	0.962325	-0.0978289	0.837783
Ilf2	0.0034933	0.983139	0.0247507	0.766761	-0.116916	0.132958	0.0175773	0.889647
Chtop	-0.110578	0.371942	-0.0215654	0.690911	-0.0404993	0.413292	-0.0460924	0.601137
Snapin	-0.0234106	0.850385	0.0488813	0.68937	0.0129251	0.921279	0.12759	0.352811
S100a4	1.19871	0.027504	0.0540088	0.935001	0.893041	0.126629	1.52489	0.00498289
S100a3	1.35771	0.346587	1.51747	0.154645	0.534117	0.64997	1.06811	0.241904
S100a5	1.5708	0.458148	0.0792677	0.990029	1.39975	0.78343	-0.951048	0.829154
S100a6	0.578823	0.110134	0.503715	0.124235	0.890694	0.00251114	1.42353	2.78202e-20
Scn4a	0.883491	0.612856	-1.22531	0.456183	0.684332	0.659737	-0.663113	0.82377
Icam2	0.705596	0.16968	0.721547	0.287357	0.240139	0.706736	0.375395	0.417851
Mapk7	-0.270378	0.301339	0.0998868	0.606522	-0.148154	0.49788	-0.200346	0.386789
Epn2	-0.237416	0.166898	0.10246	0.452661	-0.123486	0.323552	-0.269351	0.0231034
B9d1	-0.0323836	0.919103	-0.0600633	0.829911	0.285197	0.359968	0.483975	0.0159805
Sec24b	0.0411968	0.796925	-0.210054	0.215489	-0.00549662	0.969763	-0.179335	0.343722
N4bp3	0.328908	0.257647	-0.213348	0.297142	0.45526	0.0213319	-0.368876	0.098562
Rmnd5b	-0.0355289	0.829764	-0.0152711	0.923944	-0.0637766	0.704979	0.0016423	0.989006
Nhp2	0.109572	0.572811	0.143794	0.214853	-0.143655	0.255409	0.0952113	0.489833
Vps9d1	0.123013	0.614436	-0.00843327	0.966788	0.0218484	0.910491	0.0368537	0.836547
Zfp276	0.206064	0.247871	0.187535	0.263039	-0.103497	0.569992	0.0310235	0.8534
C1ql4	-1.34063	0.495761	0.068636	0.991366	3.00845	0.345541	1.08541	0.805472
Mfsd10	0.432369	0.237082	0.0102525	0.972888	-0.365506	0.1132	0.120957	0.540727
Luzp1	0.0498739	0.785505	-0.0848007	0.580481	-0.12223	0.433759	-0.116252	0.360642
Slc13a2	3.35082	0.595452	-2.50447	0.6902	0.740417	0.890343
Kctd10	0.469261	0.0126745	-0.0959126	0.34226	0.0970081	0.334664	-0.0228979	0.804327
Poldip2	0.192635	0.11499	-0.0116825	0.892249	-0.0520999	0.405984	-0.097636	0.379524
Sebox	0.512597	0.207072	0.221637	0.291614	-0.199569	0.441116	-0.0780254	0.774033
Ift20	0.0929731	0.537992	0.14277	0.0895253	0.0600243	0.653812	0.277567	0.0310519
Col6a1	-0.80502	0.111121	0.508674	0.208963	-0.58888	0.140854	-0.255628	0.410865
Pcbp3	0.608893	0.0726164	-0.0344469	0.84288	0.104397	0.55717	-0.211189	0.417797
Lgals9	1.30423	2.17959e-05	1.14416	0.00193055	1.1325	2.92155e-07	1.56088	1.54926e-13
Araf	0.0705564	0.622515	-0.109871	0.0350936	-0.0551864	0.460606	0.0205434	0.821872
Cfp	0.214854	0.536624	0.221843	0.485655	-0.122137	0.668123	0.362029	0.245526
Timp1	3.52983	2.27083e-07	0.190051	0.853494	2.64023	0.0198419	2.30582	9.22251e-05
Uxt	0.0426272	0.919154	-0.19427	0.526669	0.297584	0.357733	0.353285	0.251599
Cnnm3	0.109039	0.571785	0.0199275	0.868192	-0.121226	0.281178	-0.102247	0.572384
Lman2l	-0.313238	0.145556	0.197193	0.0761786	0.078762	0.562065	-0.107694	0.443923
Mcm3ap	0.0489186	0.805685	-0.112011	0.603513	0.105879	0.515057	0.14733	0.410034
Pcnt	0.045427	0.806349	-0.0540611	0.801805	-0.0480404	0.785472	-0.290151	0.1116
Ftcd	-0.775892	0.867669	0.746002	0.906372	2.00914	0.734691	1.56316	0.68681
Mxd1	0.170841	0.0985635	-0.234807	0.0458557	0.00688211	0.934465	-0.282857	0.0890632
Gmcl1	-0.0368868	0.769304	-0.0517089	0.658871	0.0823428	0.412366	-0.313902	0.044484
Snrnp27	-0.281335	0.0423996	0.112924	0.336838	0.0903545	0.418894	0.0696276	0.702535
Oas1c	0.875092	0.160965	0.373113	0.491045	0.684324	0.238907	0.398097	0.46263
Oas1h	0.134223	0.983927	0.0688603	0.991338	-0.581583	0.922106
Ocrl	0.188496	0.420832	-0.084585	0.467207	-0.158446	0.0208297	-0.0284925	0.76657
Calm1	-0.226965	0.152012	0.0198211	0.857938	-0.141282	0.237626	-0.00823073	0.955537
Agpat3	0.0521791	0.654009	-0.0464329	0.533692	0.0563046	0.50456	-0.151559	0.0878341
Slc26a3	0.344029	0.731053	0.342138	0.754854	0.794414	0.361172	1.1664	0.135354
Sema6b	0.0532221	0.760528	-0.0997778	0.536264	-0.0701077	0.748168	-0.455604	0.00236407
Uhrf1	1.25523	0.0219375	0.0770249	0.821505	0.618822	0.189057	0.166579	0.665922
Dpp9	-0.218638	0.278839	0.0482135	0.764378	0.0663858	0.682926	-0.245309	0.0935253
Ramp2	0.702356	0.0202958	0.225149	0.294931	-0.0332913	0.82129	0.000390967	0.998225
Lsr	0.512048	0.333205	0.226836	0.702332	1.059	0.12408	0.133245	0.780379
Gramd1a	0.0782684	0.570957	-0.035996	0.822292	-0.0028557	0.984762	-0.150657	0.321711
Hpn	0.880061	0.119783	0.673939	0.211109	0.491116	0.415691	0.508996	0.385545
Gabrg1	-0.217736	0.388853	-0.23299	0.431663	-0.00774549	0.967707	-0.0524052	0.72786
Ckb	0.0390403	0.837886	0.038567	0.660336	-0.0412187	0.655691	0.0132113	0.895769
Sp1	0.123943	0.403092	0.0700181	0.571251	0.159466	0.340887	0.138257	0.219854
Itgb7	-1.05715	0.248041	1.45437	0.172791	-0.833418	0.234856	-0.59492	0.53221
Myg1	-0.0444654	0.780535	-0.0284207	0.803618	-0.0190303	0.857369	0.236639	0.0966799
Rarg	0.595404	0.114674	-0.351091	0.444	0.150463	0.509353	-0.545955	0.0964139
Pfdn5	-0.0166131	0.884302	0.135787	0.355168	0.0673834	0.48424	0.183949	0.251194
Efnb2	-0.800139	0.0367944	-0.324569	0.159462	-0.0253186	0.912204	-1.03263	4.48811e-06
Rrp15	-0.0541679	0.792991	-0.0275253	0.900797	0.0948803	0.592513	-0.0706764	0.717431
Rnd2	-0.351247	0.167861	-0.0478245	0.79832	0.0125569	0.929413	0.032152	0.806865
Srr	-0.185949	0.363831	-0.0235281	0.856648	-0.129901	0.307757	0.0523531	0.705402
Sync	-0.63653	0.270533	-0.680228	0.179156	-0.170512	0.72006	-0.281474	0.630127
Fndc5	0.0708657	0.768261	0.0898494	0.643539	-0.0440373	0.82291	-0.0754986	0.638961
Acp5	1.36035	0.13829	-1.83952	0.105546	1.94583	0.0929398	-0.15945	0.822081
Cnn1	0.444842	0.64314	0.761583	0.512331	-0.731019	0.523374	-0.636551	0.501515
Fbxo9	-0.287774	0.0863707	-0.0676842	0.330802	-0.178335	0.0241033	-0.285581	0.0138174
Vps50	0.0915905	0.554162	-0.0474632	0.666601	-0.114365	0.230814	-0.00355569	0.980825
Hars	0.0453209	0.694355	-0.00979054	0.924332	-0.113752	0.290626	-0.0393956	0.774516
Zmat2	0.0183476	0.903671	0.0426256	0.700045	-0.159169	0.130607	-0.000113694	0.999416
Ube2c	-0.250893	0.702397	0.526786	0.49085	1.00413	0.0543002	1.77503	0.0302318
Smg5	0.0179746	0.90874	0.173016	0.124493	0.120313	0.336982	0.087081	0.464523
Cct3	-0.0190462	0.850544	0.033113	0.607694	-0.0279585	0.745668	0.180936	0.227208
Glmp	0.102542	0.725396	0.152912	0.484987	0.598335	0.0223874	0.715725	1.98523e-05
Mef2d	0.00225455	0.993301	-0.145599	0.410188	-0.0122434	0.948841	-0.504495	0.0020828
Tmem79	-1.30396	0.248073	1.49077	0.197383	0.446951	0.660004	-0.808406	0.483544
Snd1	0.301469	0.174485	-0.0268682	0.802017	0.0738014	0.560463	0.0158564	0.886053
Col18a1	0.48168	0.452371	-0.212215	0.724279	0.217076	0.776532	0.427158	0.560045
Slc19a1	0.871347	0.0364746	-0.282335	0.381123	0.373561	0.322547	0.0579321	0.873785
Kpnb1	0.013203	0.880195	-0.0102944	0.874187	0.0634774	0.254207	-0.0479065	0.59668
Npepps	-0.127734	0.400205	-0.0548099	0.361781	0.0544968	0.421669	-0.155552	0.220308
Tbx21	0.858831	0.541981	-1.38951	0.256403	-0.554737	0.528897	0.236818	0.841361
Mrpl10	0.178538	0.228364	-0.0022927	0.977468	0.0142097	0.844523	0.107194	0.340877
Cyp51	-0.444219	0.00993152	0.173517	0.256555	0.0777787	0.560937	-0.245065	0.110535
Tcf25	0.10553	0.458634	-0.300675	0.133542	-0.146526	0.223504	-0.062323	0.676707
Tubb6	0.422705	0.106502	0.349857	0.0798835	0.291373	0.141107	0.328891	0.144566
Def8	-0.054106	0.691593	0.0194624	0.809796	-0.0550621	0.475103	-0.0903184	0.387114
Meox1	-0.880188	0.0738726	0.133387	0.822105	-0.636098	0.145683	0.348154	0.506293
Sost	-0.943843	0.54462	-0.725626	0.627805	1.72351	0.269037	-0.856602	0.270546
Nkx2-1	0.0119614	0.988518	-0.899749	0.22999	1.06143	0.275446	0.155752	0.82672
Pax9	2.22106	0.336736	-1.4912	0.584532	1.21343	0.779779	0.12938	0.971109
Irx2	-0.0291622	0.979561	2.33736	0.169879	-0.561778	0.553711	0.112805	0.908902
Col1a1	-0.778701	0.117607	0.755006	0.04276	0.100741	0.841252	0.348314	0.487387
Itga3	0.567104	0.168758	-0.371939	0.258834	0.378603	0.291901	-0.270329	0.368577
Sgca	0.392044	0.750236	-3.58401	0.0247505	-2.77787	0.0366886	1.15754	0.342809
Dlx3	-0.284289	0.842511	-1.27178	0.462933	0.259649	0.883458	0.00666373	0.995597
Foxm1	-0.838782	0.174786	0.404628	0.36171	1.331	0.0362122	0.210746	0.756341
Itfg2	0.209625	0.289059	-0.36585	0.140585	0.212032	0.242827	-0.20912	0.33158
Nrip2	-0.0944838	0.750852	-0.084339	0.716602	-0.0508179	0.790875	-0.154522	0.455315
Tulp3	0.252947	0.182599	0.0724504	0.711281	0.246417	0.156709	0.0173512	0.917235
Gtf2h4	-0.109052	0.638268	0.0385327	0.850364	-0.0834358	0.626321	0.0295381	0.860651
Tubb5	-0.404613	0.0019682	0.0913419	0.296052	-0.0604555	0.601124	0.0407572	0.722465
Ell2	0.0429895	0.881939	-0.29495	0.0801205	0.290126	0.0824714	-0.291551	0.127563
Jup	0.305529	0.126659	0.204899	0.298242	0.195273	0.32674	-0.432818	0.0356277
Fkbp10	0.743809	0.0223105	0.107561	0.535318	0.0210431	0.93634	0.076452	0.704892
Klhl10	1.99854	0.00687129	0.883298	0.244012	0.635584	0.339557	-0.556123	0.570805
Mnx1					0.0188255	0.997475
Nom1	0.582649	0.0623065	0.566079	0.0669759	-0.211225	0.468698	-0.204585	0.515803
Ergic1	0.0388047	0.798065	-0.151349	0.0535952	0.0183468	0.852181	-0.284395	0.0268195
Tnk1	1.76779	0.406988	1.99432	0.393128	1.00243	0.507012	-2.56203	0.234108
Acap1	-0.342609	0.733188	-0.0433458	0.965331	0.066006	0.948534	0.556141	0.496752
Tcea3	1.01387	0.301138	0.0359918	0.961533	0.889249	0.37241	0.144499	0.791951
Ifrd1	0.119885	0.559886	-0.0371008	0.796264	0.0831894	0.474377	0.21922	0.0771056
Stk38l	-0.147609	0.200765	-0.0279246	0.778435	0.0140239	0.862352	-0.0639539	0.581726
Brpf1	0.194634	0.280272	-0.162162	0.257652	0.0155815	0.907369	-0.35263	0.0255612
Akr1b3	-0.0296671	0.79461	0.208433	0.030169	-0.0555746	0.550592	0.20119	0.177376
Hoxc13	0.133725	0.983987	0.0682415	0.991416	0.740524	0.900916
Hoxc6	0.134781	0.98386			0.0154454	0.997928
Gstt1	0.263328	0.486447	-0.142421	0.704045	0.11768	0.758023	0.299555	0.0780641
Gstt3	1.45771	0.00209394	-0.117959	0.749444	0.499099	0.262495	0.0668406	0.807587
Ddt	0.128379	0.712584	0.0651573	0.655915	-0.0326524	0.826479	0.150499	0.309851
Tat	1.22347	0.262882	0.834198	0.466625	0.924293	0.396472	1.44398	0.0925398
Marveld3	-0.0432901	0.972075	-0.730027	0.49628	1.279	0.356042	0.677913	0.60959
Ddx18	0.285652	0.0569195	0.193117	0.11921	0.0332599	0.830883	-0.00972257	0.947849
Ubl3	0.144603	0.324536	0.0716644	0.329515	-0.0288337	0.694224	-0.145073	0.108629
Gramd3	-0.205347	0.228611	-0.0147029	0.923366	0.037899	0.843439	0.0758528	0.661124
Eef1e1	-0.353242	0.023256	0.0774177	0.601741	-0.140975	0.313353	-0.0355827	0.829131
Akt1	-0.0588605	0.525825	-0.00454034	0.943709	-0.0242718	0.734389	-0.13066	0.244947
Cldn15	-0.89799	0.574244	-0.389968	0.883144	1.22819	0.447311	2.45846	0.0943488
Il16	0.418436	0.320543	0.460796	0.192004	-0.201055	0.40943	0.280271	0.319532
Tcirg1	0.834157	0.00466263	0.255405	0.275665	0.780558	0.00137078	1.08026	2.16627e-07
Naglu	0.718137	0.0299966	0.596406	0.0434452	0.818147	0.0119016	0.969073	0.00263973
Coasy	0.296153	0.177395	-0.0288704	0.867337	0.0987377	0.486145	0.235685	0.0289586
Smo	0.127833	0.705067	0.153178	0.501952	0.400804	0.153605	0.176932	0.343953
Tspan33	0.00491998	0.991659	-0.602604	0.171475	0.734133	0.181413	0.214383	0.620904
Crnkl1	0.0017565	0.994532	-0.0326498	0.848303	-0.145009	0.310073	-0.127845	0.411922
Rin2	0.397675	0.159929	0.747633	0.00131259	0.114358	0.637823	0.77693	1.75382e-07
Folh1	-0.0204179	0.947641	0.180758	0.43899	0.224016	0.367559	-0.133808	0.540764
Chordc1	-0.773639	0.0471191	-0.219501	0.150515	0.0325218	0.805599	0.0133213	0.918279
Rtcb	0.0888226	0.446842	0.0743254	0.257775	0.0166927	0.823373	0.280877	0.0152995
Pwp1	0.26858	0.049075	0.0483594	0.612888	0.0532825	0.609555	0.0638366	0.674523
Fbxo7	0.174606	0.223729	0.128791	0.435725	0.0543585	0.732188	0.223445	0.165621
Capns1	0.0769729	0.676266	0.131562	0.100545	0.0884942	0.373447	0.215294	0.00107928
Lrp3	0.0171616	0.895588	-0.0615543	0.6905	-0.103452	0.434045	-0.555653	1.77084e-06
Dsg4					0.019695	0.997358
Evx2	-0.286096	0.965586	0.0681604	0.991426	-1.00167	0.780035
Hoxd13	0.133755	0.983983
Folr1	1.04806	0.457032	-1.11222	0.351253	1.86379	0.16665	0.685497	0.616416
Clpb	-0.223872	0.153574	0.00255	0.97726	0.0631253	0.331367	0.0465894	0.662052
Septin7	-0.26414	0.216902	-0.0149982	0.897846	-0.0946647	0.331833	0.0358395	0.746366
Zdhhc4	0.229097	0.308159	0.108742	0.42519	-0.110865	0.394993	0.166727	0.195069
Rac1	0.0871525	0.646675	-0.039622	0.459322	0.0636792	0.219359	-0.0648415	0.544238
Nup214	0.013276	0.95495	0.0275185	0.848507	0.0478654	0.751423	0.273689	0.122366
Aif1l	-0.437193	0.221983	0.248257	0.473029	0.20386	0.698158	0.450822	0.017429
Cpa3	-3.24123	0.193834	0.692106	0.72574	0.773136	0.75444	-1.15333	0.661048
Ltbp1	0.169612	0.573007	-0.00675507	0.971038	0.370415	0.0363578	-0.00853641	0.963244
Ugp2	-0.218036	0.223653	0.00526401	0.956059	-0.0555877	0.523915	0.0963194	0.505294
Kcnh6	0.253092	0.588037	-0.535203	0.395035	0.382837	0.406062	-0.115774	0.853842
Trmt1	-0.0066995	0.973855	0.0800041	0.65911	-0.0820654	0.61582	-0.0581613	0.642747
Nacc1	0.0728848	0.519092	-0.027184	0.806103	-0.00818162	0.927773	-0.0749616	0.57398
Nfix	-0.0660686	0.806544	0.0182362	0.875192	-0.155123	0.171477	-0.256544	0.0682646
Slc1a5	1.82339	0.00152593	0.332889	0.452949	0.974176	0.0717682	1.06624	0.00723306
Uba1	0.0948697	0.308878	-0.0291384	0.721954	-0.0927724	0.193906	-0.0812781	0.347931
Vwf	0.262032	0.567076	0.700733	0.258654	0.43421	0.446319	0.840111	0.0037385
Siae	-0.204159	0.383414	-0.346076	0.0887331	0.141366	0.333858	0.19649	0.183811
Vsig2	0.417832	0.47593	-0.510129	0.288333	-0.579341	0.157003	-0.506076	0.277297
Esam	0.499236	0.183175	0.831725	0.0425292	-0.131332	0.532272	-0.0355423	0.911252
Spa17	-0.256806	0.622019	0.188756	0.724372	0.48528	0.428159	0.248752	0.49244
Fam50a	0.308527	0.0502702	-0.196607	0.183475	-0.0166339	0.899843	-0.135168	0.377774
Emd	0.246468	0.400732	-0.176832	0.183434	-0.0881915	0.516013	-0.0299627	0.85299
Taco1	-0.0757401	0.765107	-0.00184843	0.990826	-0.261017	0.0133037	0.0840083	0.646431
Grik3	-0.578539	0.0292964	-0.374327	0.115271	-0.0317428	0.876128	-0.88659	9.7116e-05
Gria3	-0.0944019	0.747169	-0.185358	0.347766	-0.293743	0.21113	-0.300005	0.0388787
Npas1	-0.263594	0.303597	0.096597	0.56681	-0.00703261	0.96964	-0.0639582	0.759785
Sipa1l2	-0.291785	0.0979572	0.0321965	0.853814	-0.0308805	0.842291	-0.0325193	0.831184
Ap4e1	-0.126461	0.535504	0.0111918	0.930232	-0.0117309	0.937012	0.148146	0.411693
Blvra	-0.0157417	0.937039	-0.0598411	0.708954	0.0608646	0.662273	0.143042	0.395563
Pdzd4	-0.238678	0.227547	0.0624147	0.58303	-0.118147	0.379387	-0.0814251	0.542139
Srpk3	-0.627195	0.146934	0.0942234	0.835178	-0.173214	0.606992	0.885536	0.0430314
Idh3g	0.155184	0.369649	0.0548639	0.431856	-0.161718	0.00836712	0.0700427	0.56345
Pnck	-0.48228	0.0918557	-0.1022	0.574706	0.0812057	0.589642	-0.0677475	0.587312
Ssr4	0.308424	0.162571	0.0788056	0.555608	0.216385	0.124522	0.433648	0.000245747
Bcap31	0.134306	0.525292	0.15651	0.299163	0.152917	0.361942	0.34048	0.0157588
Fam98a	-0.321052	0.0446858	0.014489	0.891899	-0.168309	0.121312	-0.0713515	0.594153
Ltbp2	-1.27469	0.207457	0.260164	0.797591	-1.8017	0.0822432	-2.66743	0.0231956
Kmt2a	-0.194926	0.63069	-0.0707716	0.605298	0.039212	0.797336	-0.429259	0.00469949
Ift46	0.39121	0.180864	-0.164864	0.329877	0.0591261	0.708203	-0.0233416	0.87691
Tmem25	-0.140322	0.490702	0.0466779	0.829595	-0.020684	0.919942	-0.162491	0.402974
Cd3g	-2.89077	0.470115	0.16294	0.939816	2.61073	0.309046	2.55043	0.143393
Trappc6a	0.382841	0.372602	-0.170244	0.581098	0.48171	0.128459	0.314104	0.255162
Supt6	0.199464	0.256777	-0.0811396	0.472493	-0.0231289	0.836757	-0.159422	0.154816
Spag5	-0.237464	0.584553	0.336334	0.285261	-0.0709911	0.851609	0.16324	0.626116
Foxn1	1.09529	0.86942	0.0680543	0.991439	0.0196178	0.997368	0.129	0.97665
Unc119	0.190562	0.597285	-0.177286	0.469807	0.157562	0.557459	-0.02564	0.892664
Rab34	0.418579	0.0188288	0.187622	0.278667	0.0125276	0.948125	-0.121447	0.50998
Sdf2	0.0249353	0.870762	0.0575274	0.57456	-0.0307086	0.792039	0.166906	0.116727
Ccne1	0.143735	0.508151	-0.0949541	0.675901	-0.239782	0.195579	-0.22597	0.277005
Hsf2bp	0.473686	0.659426	-1.01324	0.375985	-0.938983	0.274542	0.386386	0.746773
Bbc3	0.0625253	0.860728	-0.10486	0.786217	0.229065	0.425558	-0.0224544	0.951069
Mybpc3	0.246736	0.801312	3.04203	0.0116575	-0.658943	0.370926	-1.32044	0.298779
Psmc3	0.103425	0.424137	0.0629499	0.441253	-0.09186	0.293568	0.219426	0.121892
Acp2	0.397612	0.0315849	-0.0420555	0.749344	-0.198194	0.275049	0.00944738	0.950998
Rapsn	-0.215617	0.814402	0.292159	0.724949	0.837883	0.266212	1.06597	0.0507881
Slc39a13	0.524085	0.0730063	-0.055229	0.838416	0.329736	0.238514	0.159373	0.510681
Celf2	-0.186182	0.510631	-0.0680167	0.732562	-0.216483	0.333293	-0.194786	0.194826
Nr1h3	0.210451	0.543575	0.35097	0.371532	0.324242	0.321992	0.517499	0.106291
Ddb2	0.284072	0.137454	0.166989	0.273155	0.104735	0.558335	-0.133487	0.614187
Spi1	0.947814	0.0619558	1.72218	1.11706e-05	0.784287	0.00748588	0.93717	0.0030733
Sf3a1	0.0552033	0.757824	-0.030781	0.754317	-0.063905	0.403426	-0.355737	0.0255324
Stat6	0.892672	0.00596919	0.369117	0.276719	0.44248	0.20051	0.312243	0.263525
Clgn	-0.180065	0.444722	-0.0304408	0.898418	-0.168438	0.307827	-0.0138167	0.938172
Napsa	0.77155	0.456536	-1.26878	0.390016	-0.462219	0.667377	0.0878258	0.929625
Vrk3	0.149854	0.358143	0.138735	0.339614	0.0269508	0.804481	0.0976045	0.413402
Smg9	-0.06511	0.735915	-0.0269553	0.867009	-0.023992	0.867752	0.0474343	0.825834
Paxip1	0.137562	0.611435	0.014812	0.917402	0.267505	0.0221146	-0.0537989	0.68416
Rmnd5a	-0.0755315	0.307044	-0.0420573	0.550574	-0.119837	0.120116	-0.0770262	0.41183
Mov10	0.122048	0.58714	-0.0555073	0.812756	0.195536	0.307252	0.269813	0.304384
Ppm1j	1.11174	0.381667	0.12148	0.915053	0.889097	0.397913	0.149138	0.90074
Rhoc	0.424052	0.216297	0.231964	0.418534	0.375716	0.24815	0.501329	0.0236215
Prr27					0.683473	0.908497
Tead3	0.702304	0.0756642	0.112478	0.794155	1.00437	0.0142415	0.170103	0.585411
Ppard	-0.0662202	0.750397	0.31652	0.0414403	-0.204185	0.347179	-0.114546	0.543416
Def6	-0.20406	0.672436	0.963412	0.0216501	1.10414	0.0200848	0.174329	0.773324
Peg3	0.160821	0.588824	-0.262127	0.0470496	-0.100715	0.33032	-0.325505	0.0194962
Zim1	-0.911801	0.130733	-0.343836	0.435838	-0.00859219	0.989062	-0.750934	0.110268
Metrn	0.0233843	0.937446	-0.126978	0.557156	0.0480723	0.850494	0.282273	0.0504503
Lmf1	-0.0436906	0.784443	-0.0575592	0.707301	0.238	0.0337031	0.150042	0.354106
Ciao3	0.341367	0.310595	0.787696	0.00911743	-0.0462678	0.865037	0.154632	0.238475
Angptl4	1.07219	0.0387507	1.40257	0.0204857	0.448045	0.353806	0.361633	0.203903
Dbf4	-0.214094	0.575492	0.426646	0.224799	0.160386	0.603783	0.839328	0.100935
Daxx	0.451344	0.0213463	-0.271161	0.122071	0.0426598	0.809938	0.0218457	0.910578
Cd320	-0.248972	0.32675	0.121727	0.72845	0.202775	0.421081	0.325823	0.0263496
Ipo4	-0.0610311	0.759019	0.0824779	0.636531	-0.0190862	0.891742	-0.511461	0.0266375
Tm9sf1	0.487857	0.0936282	0.0463067	0.777966	0.24901	0.192837	0.141313	0.453788
Rec8	1.04546	0.0326712	-0.936609	0.207401	0.580242	0.375206	0.170643	0.719631
Irf9	1.23681	3.80941e-07	0.279256	0.333368	1.13053	8.54136e-07	0.620305	0.00809565
Gmpr2	0.12875	0.497292	0.325639	0.0378342	0.137892	0.368838	0.239064	0.168849
Mdp1	0.108909	0.563065	0.0335855	0.71162	-0.036737	0.655651	0.0101743	0.937583
Dhrs1	0.322803	0.0431358	0.303196	0.0440305	0.102353	0.313874	0.658109	1.157e-08
Ncan	-0.502329	0.0526447	-0.0641803	0.622251	-0.0759054	0.625972	-0.375759	0.00264616
Tmem161a	-0.136132	0.505547	0.0904919	0.561754	0.400815	0.0142284	-0.0856841	0.620379
Armc6	-0.164009	0.520036	0.0389261	0.830694	-0.161863	0.378766	0.0172062	0.925966
Borcs8	-0.132282	0.46849	-0.195484	0.235319	-0.133016	0.293463	0.14921	0.40177
Slc25a42	-0.245073	0.14791	-0.0844702	0.678112	-0.0844886	0.64999	-0.0816028	0.631953
Snx9	0.737027	0.0237922	0.174374	0.511545	0.348148	0.205611	0.341708	0.154148
Ranbp3	0.156279	0.273972	-0.0353646	0.707735	-0.0320015	0.744563	-0.0788478	0.348333
Ndufa11	0.12062	0.513382	0.000796003	0.995703	-0.027235	0.856597	0.0493717	0.7038
Bmp8b	0.324653	0.802772	-0.797815	0.708704	-1.03767	0.290078	-1.03516	0.433616
Nr2f6	0.268469	0.300052	-0.0280886	0.838434	0.192514	0.166024	-0.188264	0.19311
Use1	0.136874	0.356959	0.106458	0.374173	-0.0777927	0.542556	0.333328	0.0281585
Ocel1	-0.0179853	0.924278	0.00113105	0.995596	-0.214755	0.119608	0.135451	0.38488
Dyrk1b	-0.0471484	0.75269	-0.184957	0.166296	0.135335	0.296418	-0.195473	0.327449
Braf	0.104907	0.524358	-0.16755	0.171667	-0.0886353	0.494747	-0.160316	0.177401
Ndufb2	-0.130949	0.731849	0.213788	0.128302	0.0177604	0.877126	0.174436	0.273262
Hltf	-0.221669	0.217417	-0.140158	0.23685	0.0188298	0.863051	0.237546	0.158979
Prpf6	0.302462	0.03246	-0.0196082	0.825101	0.0303762	0.637941	0.029909	0.832955
Rgs19	-0.39736	0.215506	-0.292577	0.289016	-0.06152	0.817187	-0.179213	0.412771
Rgs20	-0.440239	0.207357	-0.0947501	0.599534	0.13116	0.265014	0.00598501	0.969566
Abhd3	-0.268509	0.161696	-0.0375892	0.817571	0.12848	0.478948	0.221042	0.195841
Snrpd1	-0.15614	0.355334	0.0776855	0.50787	-0.287684	0.0035371	0.0364375	0.821733
Tchp	0.538941	0.0500943	-0.170646	0.576202	0.370013	0.133211	-0.247786	0.462674
Tiam1	0.0923739	0.657096	-0.25626	0.222317	-0.181673	0.313312	-0.508648	0.00728513
Tsc2	-0.00023523	0.998653	0.0253047	0.870291	-0.0197255	0.904207	-0.219856	0.222481
Rpl3l	-0.681876	0.58936	0.0101681	0.992125	0.778053	0.329309	-1.0895	0.30464
Slc9a3r2	0.182044	0.34956	0.075549	0.627975	0.0740944	0.57204	0.0391938	0.843172
Puf60	0.0802898	0.520909	0.00893752	0.88119	-0.00419898	0.946784	-0.0186272	0.83665
Golga2	0.237382	0.00409351	-0.192128	0.0389042	-0.0534443	0.554445	-0.284645	0.0194677
Uck1	0.0579982	0.612031	0.0108573	0.916476	0.0194527	0.804899	0.162862	0.181797
Scin	-0.150105	0.843815	0.256176	0.600216	0.0511935	0.922339	-0.0497818	0.932394
Ikzf4	-0.516714	0.0252714	0.243423	0.54895	-0.0552294	0.87124	-0.276827	0.223351
Mien1	-0.200658	0.297584	0.0548804	0.656329	0.0267257	0.779561	-0.0130495	0.928398
Pon1	0.703726	0.707877	-1.83196	0.202595	2.1095	0.336758	-0.201439	0.898227
Axl	0.0277751	0.82275	0.520703	0.00157478	0.508874	1.27052e-06	0.460267	0.00121863
Tgfb1	0.366882	0.317915	0.961015	0.000285709	1.1881	4.24429e-08	0.669024	0.00986125
Ccdc97	0.0199563	0.890444	-0.120028	0.314273	-0.00616465	0.942179	-0.124245	0.415867
Zfp40	-0.0944322	0.700369	0.00581498	0.975499	-0.0503443	0.758087	0.0341743	0.881456
Akap8l	0.165488	0.216249	-0.0404604	0.813962	-0.0191964	0.892471	-0.0233405	0.885985
Shh	-0.64416	0.177869	-0.186033	0.643926	0.0842847	0.76383	-0.192072	0.663366
Pdcd2l	0.238768	0.312055	-0.312269	0.12493	0.364355	0.066862	0.291772	0.112122
Gtf2f1	0.160967	0.174232	0.00183975	0.986476	-0.131838	0.128912	0.117697	0.411131
Clpp	0.0684522	0.542855	0.017165	0.867531	-0.0423828	0.676529	0.204315	0.157834
Alkbh7	0.142723	0.699369	-0.108744	0.608919	0.107	0.516069	-0.0199646	0.90335
Pspn	1.08392	0.870213	0.0769825	0.990316	-0.00518472	0.999304	0.0572376	0.989638
Dennd1c	0.519876	0.234537	1.5129	0.000373377	1.11379	0.00304294	0.811715	0.0408746
Med6	0.149534	0.27936	-0.121661	0.348627	0.136927	0.264158	0.125028	0.523453
Prkd1	-0.299677	0.038321	-0.143539	0.451837	0.0175292	0.876872	-0.121925	0.491768
Lcp2	0.671366	0.0587902	1.13101	0.00128544	0.474361	0.0896571	1.42972	1.0995e-07
Cse1l	-0.11435	0.371492	0.0279165	0.779573	-0.0545636	0.580293	0.00487553	0.969394
Naa20	0.212274	0.208243	-0.0442405	0.762986	0.181181	0.160911	0.0291144	0.858357
Prkra	-0.0393585	0.852581	0.133902	0.416919	-0.0426046	0.806426	0.0732207	0.622783
Fkbp7	0.471566	0.15	0.736948	0.0377274	-0.332286	0.351262	0.215441	0.464372
Plekha3	0.0368911	0.752149	-0.173342	0.0272276	0.0211264	0.759289	-0.215665	0.034194
Ykt6	0.0117792	0.910919	-0.0090698	0.906703	-0.0612812	0.31661	0.11648	0.291461
Baz1b	-0.137958	0.343582	-0.101317	0.30876	-0.0993097	0.368301	-0.13532	0.23402
Pex6	-0.171631	0.554624	0.110703	0.236187	0.0959797	0.231225	-0.141008	0.348942
Mrpl2	0.341653	0.268387	-0.0822393	0.618617	-0.00776605	0.944854	-0.35011	0.186245
Mea1	-0.260255	0.15323	0.0399456	0.730637	0.104922	0.364057	0.102251	0.43237
Gnmt	1.95834	0.061953	-1.00227	0.239183	0.547009	0.520515	0.126509	0.91957
Grin2d	-0.412314	0.161887	-0.3262	0.10256	0.0384215	0.82858	-0.464634	0.0261795
Kdelr1	0.251413	0.0719369	-0.0121102	0.917688	-0.00676459	0.948831	0.0541902	0.698266
Tmem143	0.170602	0.413803	0.0185203	0.921401	-0.0699252	0.846585	-0.0915728	0.582608
Ggct	-0.201208	0.433017	-0.0816553	0.785302	-0.556522	0.0597244	0.283826	0.24623
Jag2	-0.229113	0.39021	-0.232512	0.378374	0.12975	0.543879	-0.34239	0.166046
Btbd6	-0.101553	0.649299	-0.178267	0.178318	-0.0781522	0.577601	-0.260866	0.0720219
Nudt14	0.0321054	0.945305	0.0575082	0.880519	0.336565	0.311043	0.503317	0.0231698
Epdr1	0.0584644	0.77298	0.0194562	0.880017	-0.177638	0.179501	-0.00967543	0.942639
Flii	0.0239996	0.90609	0.172689	0.442211	-0.236829	0.290487	-0.161305	0.47235
Top3a	0.322327	0.248343	0.302386	0.15344	0.235191	0.1626	0.241474	0.223446
Atg4d	0.138862	0.700565	-0.256372	0.193595	0.1302	0.376157	-0.0469741	0.842342
Qtrt1	-0.312666	0.325538	-0.325514	0.17677	-0.130311	0.587588	0.255308	0.228188
Plin4	2.04477	0.00173116	0.570987	0.189996	0.389612	0.393809	1.16829	3.69195e-05
Hdgfl2	0.156243	0.215881	-0.107626	0.496043	-0.050076	0.469312	-0.0460993	0.713946
Chaf1a	-0.306649	0.301231	0.0219193	0.939158	0.454714	0.119463	0.00404247	0.988425
Adprh	0.0675981	0.717948	-0.0081373	0.920253	-0.0462299	0.707072	-0.242394	0.0761153
Tmem39a	0.0957382	0.801452	-0.143986	0.672734	0.171072	0.493534	0.292308	0.245966
Timmdc1	-0.239796	0.297586	0.0309623	0.757741	-0.0461883	0.62632	0.208073	0.178649
Pla1a	3.13524	7.23244e-10	-0.588898	0.387866	1.02323	0.194291	0.339709	0.38347
Mcm2	-1.21419	0.0384388	0.338165	0.117746	0.0830954	0.763446	1.30283	0.0788371
Tpra1	0.0689124	0.84473	-0.572841	0.132727	0.554952	0.148021	0.222437	0.469582
Nab1	0.00587163	0.972957	-0.210571	0.156147	0.305133	0.0377556	0.217823	0.135646
Adgre5	-0.417644	0.104583	-0.390362	0.175857	0.129627	0.683006	0.116148	0.569122
Il17ra	0.124823	0.699151	0.659477	0.00617919	0.20958	0.29961	0.114566	0.656513
Lamb1	0.864421	0.0318451	-0.294807	0.267604	0.180634	0.549478	-0.235298	0.432339
Kcnn1	-0.0180451	0.960725	0.159205	0.511936	-0.15179	0.60542	-0.630527	0.00024099
Arrdc2	1.90257	5.29181e-05	-0.121283	0.647004	-0.00735326	0.979357	0.361943	0.0617604
Ppp1r17	0.424916	0.719139	1.95565	0.0606505	-0.365831	0.636282	-0.764181	0.389503
Cd36	-0.763798	0.213382	0.813749	0.117323	0.425132	0.436305	-0.0584549	0.90038
Map2k7	0.248272	0.311842	-0.0999838	0.261076	-0.0415713	0.443106	-0.210185	0.0494842
Timm44	0.369799	0.0258958	0.0175249	0.889147	-0.116729	0.369842	-0.0650527	0.607032
Ap2a2	0.137817	0.407886	0.109203	0.53309	-0.17578	0.307918	-0.244604	0.0509885
Pnkp	0.333879	0.107564	-0.0298082	0.825329	-0.318924	0.00824338	-0.0629612	0.674045
Med25	0.33658	0.0351654	-0.0979069	0.42178	0.090353	0.328293	-0.183531	0.19954
Bcam	0.86913	0.14707	-0.404832	0.581546	0.753421	0.326027	0.274859	0.676967
Clptm1	0.238868	0.0259354	-0.231194	0.0577042	0.191559	0.0816075	-0.133487	0.253004
Relb	0.0520039	0.872946	0.315469	0.299027	0.333763	0.119872	0.0323453	0.908807
Tomm40	-0.00370641	0.987155	-0.198015	0.0213268	-0.0068516	0.948783	-0.290757	0.050701
Apoe	-0.176273	0.288025	0.25985	0.129068	0.322305	0.0541043	0.494927	6.73157e-05
Apoc2	2.86532	0.125927	2.73549	0.501643	2.76189	0.587017	3.48488	0.0648012
Hbp1	0.258335	0.208732	0.113803	0.396228	0.117545	0.487391	0.167055	0.370503
Prkar2b	-0.569064	0.00437286	-0.111165	0.555508	-0.129531	0.340133	-0.331931	0.0204491
Cdkn1b	-0.0454448	0.605945	0.023513	0.825605	-0.0101414	0.917024	-0.0558943	0.584427
Klf4	0.716552	0.0581298	0.670409	0.200479	-1.26455	0.0173982	-0.365458	0.212273
Ap1m1	0.128421	0.265452	-0.0295021	0.784163	-0.0228135	0.798141	0.00426363	0.968261
Rab8a	0.0977932	0.641284	0.419429	0.0451388	-0.0376095	0.776526	0.184439	0.218931
Hmgn2	0.117253	0.384981	0.141137	0.203164	0.0125206	0.914989	-0.0506549	0.724878
Fam32a	0.00860919	0.945262	-0.0526959	0.387923	-0.0970169	0.32535	-0.0470977	0.664118
Elf3	-0.63945	0.580378	1.98764	0.234691	0.537879	0.741842	0.175436	0.865391
Stard3nl	-0.129585	0.607724	0.116384	0.144267	0.0234865	0.729508	0.151698	0.190871
Stk11	0.262785	0.00673637	-0.0319146	0.742899	0.0724705	0.450278	0.0679371	0.551987
Efna2	0.0785867	0.804193	-0.0977193	0.617019	0.0525835	0.767917	-0.636261	0.00711862
Atp5d	0.0197147	0.907005	-0.0484069	0.506625	0.00913726	0.915703	-0.17832	0.0911588
Ppp5c	0.0614188	0.485152	-0.0632971	0.420626	-0.0650621	0.247164	-0.222145	0.0229082
Cdk12	0.0488871	0.79634	-0.0743004	0.39222	0.0689892	0.474808	-0.103889	0.52863
Lipe	0.395729	0.139846	0.391903	0.064889	0.208095	0.418979	0.0694595	0.768294
Pafah1b2	-0.217732	0.0917561	-0.181253	0.145515	-0.198056	0.0981265	-0.157799	0.177074
Tbc1d8	0.51438	0.00738014	0.116408	0.535055	0.073547	0.641831	-0.352811	0.0863481
Cnot11	0.224675	0.135698	0.0592359	0.538852	0.0361238	0.630204	-0.12992	0.250897
Slc2a3	-0.127454	0.590861	-0.0518106	0.766441	-0.226357	0.258426	-0.140072	0.375225
Foxj2	-0.000481255	0.998087	0.0622316	0.551407	0.0688065	0.52701	-0.189591	0.328727
Sri	0.0505484	0.712899	-0.0327258	0.781784	-0.217157	0.0700359	0.078951	0.412985
Dgcr2	0.127634	0.455992	-0.0947803	0.351802	-0.0454502	0.645769	-0.308125	0.0162667
Irf3	-0.276411	0.304359	-0.0686539	0.658538	0.0635792	0.710072	0.259747	0.203245
Bcl2l12	0.526423	0.220988	-0.835209	0.0577236	0.528228	0.257334	-0.480537	0.257449
Zfp959	-0.32995	0.26845	-0.000295283	0.998855	0.0400935	0.839125	0.0564165	0.851849
Mpnd	0.229391	0.187167	0.102424	0.265325	-0.0183213	0.857579	0.0209507	0.842122
Sh3gl1	0.254	0.150418	-0.0187266	0.864764	-0.0709701	0.442978	-0.0424186	0.757353
Ebi3	0.371651	0.535019	1.30649	0.00527179	0.970675	0.0888394	0.700552	0.200555
Yju2	-0.192979	0.30277	0.156747	0.290193	0.185419	0.188046	0.126784	0.463373
Ranbp2	0.0223483	0.85034	-0.0606504	0.484445	-0.0405513	0.682389	0.205944	0.163925
Edar	0.326549	0.677824	-0.45543	0.658293	0.742135	0.480663	-0.431449	0.667437
Grk5	-0.133243	0.593556	-0.466619	0.224566	0.463004	0.0758606	0.00440925	0.98448
Dvl3	0.11806	0.5354	-0.0596773	0.546943	-0.0400943	0.697683	-0.326838	0.0854305
Abcf3	0.0954353	0.485221	-0.209414	0.217024	0.10396	0.559895	-0.260782	0.0244731
Eif2b5	0.123919	0.32866	0.0453264	0.611756	0.0378319	0.688776	0.0772115	0.411056
Cyth2	0.0381693	0.828823	0.121147	0.323203	-0.0338676	0.739666	-0.21063	0.0634249
Sult2b1	-0.256618	0.509397	0.223457	0.490554	-0.242678	0.409168	-0.254436	0.309109
Car11	-0.112851	0.652562	0.0438316	0.748999	0.0180411	0.920609	-0.033132	0.824482
Dlgap1	0.0392488	0.900766	-0.122953	0.528821	-0.218024	0.290173	-0.387977	0.00716909
Plag1	-0.217435	0.475357	-0.110369	0.668149	-0.106503	0.744769	0.542909	0.114735
Hck	1.35418	3.66834e-05	0.781381	0.0147705	0.815351	0.000473808	1.07935	7.25385e-05
Mrpl4	0.0269244	0.864534	-0.109803	0.482989	-0.075605	0.442747	0.0523934	0.700426
Keap1	0.15759	0.242363	-0.0504075	0.460575	-0.0724249	0.283565	-0.192754	0.054233
Ap1m2	-0.496519	0.652803	-0.869065	0.399968	0.0645479	0.930591	-0.838561	0.385965
Glg1	0.0990113	0.393077	-0.10051	0.261032	-0.0269881	0.772451	-0.36341	0.0131884
Atp8b3	2.33299	0.0137531	1.08586	0.214241	0.265318	0.732413	0.863801	0.463954
Btbd2	0.0800549	0.487362	-0.0353419	0.675251	-0.100963	0.376323	-0.246422	0.0698965
Csnk1g2	-0.209038	0.050032	0.047778	0.572172	-0.0423925	0.619678	-0.0554644	0.606043
Abhd17a	-0.0688253	0.698075	-0.0372407	0.729917	-0.177382	0.15407	-0.129784	0.299927
Mob3a	-0.0790088	0.767713	0.0584599	0.69646	0.18486	0.296104	0.28845	0.0359679
Cacnb3	-0.400374	0.0965625	0.0141837	0.948009	-0.194872	0.352979	-0.330644	0.0501362
Ccdc65	-0.51465	0.208122	-0.515697	0.166763	0.240547	0.560298	0.0829995	0.726152
Fkbp11	-0.102246	0.878243	0.200817	0.850551	1.13068	0.235513	1.04774	0.106212
Ddx23	-0.323898	0.105273	-0.0839461	0.659727	0.0868272	0.66247	0.0838059	0.677216
Pld3	-0.0768364	0.702492	-0.138393	0.239415	-0.231747	0.112565	-0.166078	0.169623
Grik5	0.0329594	0.859903	-0.0116842	0.946856	-0.120111	0.503312	-0.241144	0.0659412
Cd79a	-0.373925	0.742149	-1.47663	0.330359	-0.00775196	0.99551	-0.283749	0.768462
Rabac1	0.371091	0.212624	-0.022024	0.859707	0.0248703	0.853624	0.125702	0.173644
Etv3	0.0726952	0.625587	-0.0599562	0.587387	-0.00793812	0.932249	-0.190614	0.308024
Prkcsh	0.0405226	0.823809	-0.106823	0.262256	0.178679	0.0703	-0.0281811	0.856816
Elavl3	-0.271378	0.126674	-0.0923263	0.372711	-0.0420433	0.710975	-0.436433	0.00190096
Rab3b	-0.53795	0.0173857	-0.122979	0.51925	-0.115126	0.509163	-0.251482	0.0768382
St8sia6	0.292315	0.461031	0.5284	0.0215082	0.161596	0.58822	0.750837	0.0106757
Fcgrt	0.357608	0.329239	0.274648	0.250187	0.137438	0.683554	0.211047	0.233158
Nosip	0.228753	0.173272	-0.0210421	0.831005	0.0897962	0.411976	0.0350483	0.767764
Pih1d1	0.0753831	0.693477	0.310202	0.0497687	0.0323295	0.758723	0.398918	0.00549364
Rps11	-0.0957753	0.496543	0.237554	0.0698795	0.0940733	0.359823	0.487356	0.00116688
Supt5	0.136373	0.091895	0.0118289	0.880454	0.0270382	0.679255	-0.100476	0.401425
Dll3	0.0361418	0.924813	-0.633644	0.131062	0.00960402	0.9788	-0.134578	0.705784
Paf1	0.237208	0.216332	0.245589	0.013323	0.00117532	0.989696	-0.122754	0.376879
Timm50	-0.00326263	0.986001	0.0393029	0.79014	0.078112	0.486955	0.0620379	0.628207
Med29	0.155919	0.50452	-0.0313592	0.848606	-0.0928438	0.455488	0.12454	0.325608
Bicd1	-0.417651	0.0475207	-0.198894	0.154869	-0.307104	0.0234976	-0.193501	0.171127
Ncstn	0.435903	0.0115414	-0.00712576	0.953522	0.126463	0.282754	-0.0529497	0.796881
Pex19	-0.0215827	0.875773	0.112965	0.232145	0.00705746	0.934512	-0.031924	0.784779
Phyhip	0.127864	0.580407	-0.0268203	0.898882	-0.195227	0.39297	-0.487835	0.00559217
Crhr2	0.710566	0.38561	-0.727665	0.423929	1.68502	0.0693773	0.378096	0.649812
Inmt	1.5812	0.0150826	0.18703	0.771802	0.444332	0.620466	-0.361698	0.459941
Cyp4f18	3.63538	4.55074e-06	2.80429	0.0287408	1.34417	0.362121	2.44794	0.00692606
Impdh1	-0.324048	0.164881	-0.137274	0.442047	-0.172124	0.324016	-0.430541	0.0334474
Psg18					0.0169453	0.997727
Dusp3	-0.0801935	0.719551	-0.0617236	0.700702	-0.160892	0.306101	-0.0995533	0.46895
Prodh	0.719041	0.0178589	0.139293	0.420283	-0.0300789	0.886814	0.168981	0.187178
Ess2	0.335193	0.0292532	-0.120786	0.404049	-0.122235	0.283055	-0.191331	0.222304
Slc25a1	0.221002	0.310277	0.0811922	0.514216	0.258091	0.0680481	-0.0808292	0.583136
Dgcr6	0.0799735	0.75516	0.145626	0.16669	-0.0589657	0.576004	-0.0943286	0.426117
Ddr1	0.330443	0.343473	0.11866	0.662558	0.429382	0.184594	0.205676	0.363723
Ier3	0.796341	0.0136812	0.699032	0.00942174	0.14884	0.678459	-0.124218	0.618581
Fosb	-0.393462	0.391511	-0.35244	0.385958	0.213531	0.541696	-1.08118	0.00016709
Klc4	0.337221	0.168371	0.191293	0.297464	0.337167	0.108466	0.434422	0.0586806
Ercc1	-0.109336	0.503471	0.163037	0.215368	-0.0365207	0.784772	0.294807	0.0559801
Cyp17a1	0.134089	0.978775	-0.419547	0.947184	0.64628	0.841101	-0.861555	0.736222
As3mt	-0.1299	0.580644	-0.164165	0.43045	0.186918	0.516978	0.281948	0.0967987
Homer3	0.500441	0.144711	0.446183	0.100091	-0.0617384	0.796993	0.204306	0.359398
Crtc1	-0.117308	0.640166	0.0356961	0.831891	-0.1422	0.437922	-0.301475	0.0588947
Rnf215	-0.104283	0.689307	0.0397393	0.781481	-0.19692	0.20737	0.0677402	0.586208
Sec14l2	0.00988734	0.956326	-0.00382627	0.973514	-0.222366	0.0714138	-0.185251	0.126887
Aven	-0.0910202	0.789655	-0.132331	0.615156	0.0277099	0.912927	0.0277591	0.912752
Cp	1.9091	0.000258898	0.289895	0.318383	0.430613	0.325171	-0.143967	0.648758
Crot	0.0176564	0.903198	0.136818	0.307375	0.0039332	0.975694	0.1183	0.489407
Rps6ka1	0.477278	0.0536101	0.261673	0.160587	0.265287	0.186388	0.288419	0.254926
Calb2	-1.03597	0.0558666	-0.398206	0.52898	0.369097	0.471771	-0.350132	0.204502
Snrnp200	0.194864	0.0780702	-0.0257703	0.76492	-0.0149885	0.794364	-0.0478233	0.646635
Ciao1	0.121404	0.472454	0.156346	0.265835	-0.162191	0.233292	0.21912	0.238864
Has1	-0.0859954	0.814384	-0.339919	0.397906	0.154527	0.715288	-0.32264	0.544546
Taf6l	0.155724	0.464064	-0.108382	0.446439	0.0652331	0.622143	-0.18805	0.362911
Insig2	-0.0742257	0.784739	0.117323	0.500521	0.0166108	0.924533	0.117041	0.486914
Kpna6	0.0681674	0.511658	-0.0594427	0.497001	-0.105834	0.145361	-0.0464305	0.628488
Man1a	0.425122	0.0898892	-0.47814	0.025748	0.506647	0.0139543	0.00459889	0.985089
Itpkc	0.0771526	0.779807	-0.196903	0.340908	0.347696	0.096104	-0.15871	0.422126
Coq8b	-0.0471457	0.878781	-0.296688	0.208517	0.364587	0.204108	0.279656	0.238403
Brd8	0.0980401	0.34803	0.0294737	0.745305	-0.0600811	0.493667	-0.0696186	0.620081
Kif20a	-0.103471	0.853665	0.730452	0.21145	0.562442	0.323616	1.44554	0.115128
Farsa	0.165736	0.136346	0.0498799	0.656504	-0.0526303	0.554217	-0.00402547	0.975002
Gcdh	0.343849	0.0317883	-0.132211	0.373671	0.188883	0.15245	0.183896	0.115703
Mast2	-0.246833	0.226299	-0.131683	0.30883	-0.0896402	0.598706	-0.234549	0.106427
Dnase2a	0.252871	0.490502	0.554659	0.128884	0.232143	0.588106	0.718278	0.00242201
Rad23a	-0.0311516	0.906559	-0.231811	0.0095136	-0.0562816	0.561477	-0.0939914	0.390227
Calr	-0.375968	0.18343	0.0763716	0.60814	0.309633	0.0433372	0.349809	0.00916593
Syce2	0.508678	0.327697	0.247279	0.478961	0.0875068	0.69677	0.488208	0.0976983
Nfat5	-0.0610098	0.793387	0.00477975	0.952543	-0.00278069	0.975129	-0.162578	0.263249
Nob1	-0.0825337	0.628566	-0.320771	0.0504425	-0.321556	0.0273146	0.11679	0.498344
Nqo1	0.811647	0.104297	-0.0414236	0.935257	0.226771	0.702765	0.375497	0.353755
Ppfia3	-0.160811	0.432031	0.0502067	0.732844	0.0136899	0.929904	0.0294238	0.855403
Gys1	0.279297	0.325094	-0.0985968	0.69441	0.0358346	0.878762	-0.195362	0.366614
Ruvbl2	-0.211066	0.22989	0.000243921	0.998739	-0.00282996	0.984352	0.43359	0.00281422
Lin7b	-0.119756	0.741226	0.315224	0.124885	-0.22239	0.324003	0.0600562	0.800446
Bax	-0.0733031	0.760435	0.0735266	0.42421	-0.0464321	0.560576	0.294126	0.0226466
Il7r	0.530839	0.463741	0.00760763	0.988625	1.07448	0.0708422	-0.40661	0.609909
Tfam	0.300834	0.162942	-0.222161	0.25689	-0.32971	0.0651635	-0.123537	0.435269
Zfp81	-0.0896196	0.706736	-0.0393578	0.837273	-0.240333	0.105558	-0.017342	0.939603
Efnb3	-0.0683786	0.743971	-0.208326	0.213285	0.0435911	0.786584	-0.334328	0.00471728
Mmd	-0.154721	0.425033	0.0179193	0.929727	-0.116792	0.576974	-0.165804	0.27965
Hlf	-0.124109	0.708023	-0.210861	0.302243	-0.21123	0.167693	-0.568628	0.000154389
Fam162a	-0.0858747	0.7374	0.053374	0.864268	0.372992	0.104167	0.437349	0.00105451
Rpl8	0.047307	0.84987	0.128919	0.229101	-0.0124162	0.887756	0.172688	0.10593
Grm3	-0.506778	0.153068	-0.0299834	0.858324	-0.0761946	0.541439	-0.174121	0.281991
Ssbp2	-0.341375	0.0626237	-0.0548238	0.614719	-0.213656	0.0423884	-0.0226955	0.854857
Fancl	-0.234451	0.423609	-0.173724	0.449274	0.143711	0.500065	0.00541491	0.986955
Brinp2	0.032744	0.909136	0.032936	0.887419	-0.195565	0.432966	-0.402873	0.016235
Gstm5	-0.00268446	0.987761	0.032276	0.802989	-0.278155	0.0449916	-0.111083	0.60931
Gstm7	0.146179	0.5624	-0.044175	0.803436	-0.083792	0.618254	-0.071772	0.640201
Gstm3	2.01042	0.761905	-0.89285	0.888053	1.21691	0.819952	-1.70416	0.696618
Stat3	0.867351	2.96361e-05	0.158641	0.159064	0.218369	0.00865738	0.345282	0.0133167
Stat5a	0.590898	0.230034	0.873112	0.0449545	0.540761	0.256748	0.671152	0.216071
Cavin1	0.0587231	0.865136	0.0333475	0.926002	0.510284	0.266899	0.411612	0.170385
Map3k11	0.440259	0.0659655	-0.0475901	0.755691	0.0689484	0.650134	0.294536	0.0854684
Akt2	-0.238261	0.304788	0.15263	0.356662	0.16861	0.205334	0.0196669	0.883193
Dnaja3	-0.0592394	0.671184	-0.00705481	0.905901	-0.0330211	0.662338	-0.203476	0.0497958
Hmox2	0.109441	0.386414	-0.00631404	0.956862	-0.03825	0.682426	0.0742255	0.574924
Cdip1	0.0418097	0.771868	-0.0257209	0.809116	-0.0943294	0.450502	-0.0211685	0.872332
Map3k20	-0.139927	0.702482	-0.0502025	0.875976	0.226342	0.37083	0.0747944	0.737468
Cwc15	-0.00628463	0.959648	-0.0338841	0.753994	0.0407721	0.675853	0.157523	0.254459
Col5a3	-0.0193146	0.968155	-0.220597	0.552208	0.759309	0.0921446	0.720759	0.0165936
Dnmt1	-0.157089	0.253013	-0.0387284	0.666522	-0.0730457	0.469539	-0.308253	0.0619934
Ppan	0.190237	0.365296	0.06207	0.662579	-0.121742	0.290401	8.38065e-05	0.999598
Angptl2	0.106046	0.913926	-1.01246	0.317749	1.61173	0.13516	0.529876	0.592502
Cacna1e	-0.225263	0.408517	-0.0935045	0.691265	-0.103511	0.707839	-0.30306	0.0679246
Cacna1b	-0.110618	0.775283	0.136288	0.606768	-0.0686218	0.795349	-0.304061	0.14936
Trmt10a	-0.264415	0.554751	0.0662789	0.863103	-0.463611	0.110647	-0.000859392	0.997947
Etv1	-0.312862	0.205151	-0.00344593	0.981301	-0.0445738	0.730322	-0.215744	0.107853
Kifc2	-0.117946	0.606999	-0.0983786	0.54241	-0.174982	0.317443	-0.232156	0.142794
Psap	0.436127	0.0752419	-0.0676974	0.676428	0.214106	0.238176	-0.0916198	0.654998
Ikbkg	0.177597	0.304478	-0.0249945	0.873577	0.00492372	0.968576	0.378862	0.0142517
Pax2	0.197074	0.81901	0.886691	0.332951	-0.11538	0.882132	-2.10574	0.125039
Wars2	0.0829585	0.67987	0.248302	0.148124	-0.0366796	0.831357	0.26957	0.119339
Atn1	0.0749408	0.7794	-0.137327	0.183974	0.10259	0.295406	-0.43832	0.00248787
Phb2	0.0847949	0.460073	-0.0952767	0.360049	0.0271765	0.697726	-0.079609	0.494179
Ptpn6	0.89877	0.00384293	0.737396	0.0253553	0.93706	0.00329495	1.98477	1.28766e-08
Eno2	-0.120255	0.59089	-0.0994522	0.578969	-0.0869181	0.676041	-0.395891	0.00884873
Emg1	-0.0888584	0.531705	-0.00114489	0.990254	0.0250407	0.778153	0.215793	0.154856
Lpcat3	0.235838	0.188833	0.237022	0.159381	0.176032	0.270177	0.216432	0.275815
Atp6v1f	0.0357046	0.89242	0.129384	0.139731	0.0434161	0.675013	0.175731	0.142862
Il12b	3.37323	0.407228	0.0683887	0.991397	-0.712484	0.90465
Clcn5	0.488781	0.233086	0.0127971	0.963037	0.355021	0.206694	-0.171986	0.508321
Clcn3	-0.0509477	0.544775	-0.0310306	0.693486	-0.143367	0.056747	-0.0970937	0.339868
Hif3a	1.85683	0.0110824	0.458911	0.339884	-0.175719	0.602616	0.719493	0.000247488
Gpx6	0.13506	0.946854	0.700381	0.912012	1.06043	0.817881	-0.59174	0.833997
Gpx5	0.134006	0.983953
Pde1c	-0.297828	0.33709	-0.0294739	0.919347	0.105091	0.712547	0.00177575	0.992719
Utp20	-0.548597	0.00492156	0.0936394	0.745101	-0.235766	0.333596	0.00546158	0.980267
Spic	-2.1762	0.671841	0.0685265	0.99138	-1.20432	0.826388	-0.196658	0.94118
9330159F19Rik	-0.313464	0.156866	-0.125204	0.441724	-0.0146811	0.942762	-0.111361	0.406293
Cul3	0.198695	0.175593	-0.157647	0.0483105	-0.0412333	0.642635	-0.237968	0.0484936
Sst	-0.0333156	0.90788	-0.284625	0.0902675	-0.171766	0.387189	-0.759217	8.88422e-05
Il11	-0.981195	0.386239	-0.385231	0.720264	0.959478	0.302199	1.41615	0.206441
Large1	-0.0297193	0.904693	-0.0669954	0.724823	-0.196184	0.348313	-0.39917	0.00515298
Ddx56	0.23848	0.195501	-0.154669	0.173185	0.0319871	0.785634	-0.195397	0.0787404
Tmed4	0.251423	0.0683792	0.00517471	0.949634	0.0146734	0.90296	0.142658	0.0939721
Col26a1	-0.19477	0.729248	-0.470965	0.372197	0.294394	0.551573	0.239033	0.508718
Bid	0.151571	0.468245	0.209838	0.268266	-0.0273627	0.888215	0.101523	0.542642
Ralb	0.338515	0.0432839	0.183339	0.169301	-0.100659	0.341572	0.197473	0.0922458
Ppp1cc	0.185689	0.407247	0.0316839	0.71481	-0.0740185	0.481809	-0.108198	0.193738
Dnajb11	-0.160797	0.445609	-0.0408632	0.781095	0.156655	0.351745	0.200379	0.285689
Tbccd1	0.134719	0.361372	-0.0853113	0.543909	-0.0921445	0.484244	0.0914297	0.552394
Clec11a	-0.633904	0.0116076	0.17885	0.478566	0.236132	0.272883	-0.341677	0.157749
Zfp324	-0.187323	0.15075	0.144636	0.463708	-0.0410413	0.739353	-0.0323023	0.815422
Gab2	0.43993	0.101132	0.00884561	0.952896	0.00254835	0.986168	0.0570106	0.677327
Coro1c	0.196211	0.484618	-0.0603157	0.505038	-0.0479068	0.612589	-0.0924904	0.481434
Tax1bp1	0.140178	0.309438	-0.03617	0.725979	0.0641594	0.591364	0.0805938	0.561562
Psg17	0.133705	0.983989	0.068309	0.991407	0.0187494	0.997485	1.08858	0.804914
Psg19	0.134119	0.983939			0.720284	0.903611
Ctse	1.14061	0.552425	5.12735	0.000339781	4.14405	0.00414348	3.23289	0.000574712
Ndrg2	-0.246003	0.224191	0.0284215	0.847276	-0.042236	0.696814	0.00206735	0.990433
Mettl17	-0.360164	0.0904699	0.20703	0.409324	-0.171157	0.444344	0.0738705	0.736919
Arhgef40	0.29869	0.0831709	-0.0291859	0.912543	0.186292	0.28221	0.186952	0.409151
Pnpla6	0.0802574	0.712109	0.24443	0.186615	0.0665984	0.686744	0.122788	0.491542
Mcoln1	0.228806	0.166852	0.0148033	0.91296	-0.0569425	0.752858	-0.132715	0.343461
Arhgef18	-0.0114295	0.946724	-0.0683851	0.653824	0.026624	0.836559	-0.325775	0.105799
Pkn2	0.0852718	0.621806	-0.0714418	0.505619	0.0695941	0.649614	-0.0270221	0.83729
Cd33	0.52126	0.224789	0.791791	0.00128747	0.222392	0.48205	1.57433	7.18413e-09
Etfb	0.254817	0.491364	0.158983	0.566856	0.282351	0.364715	0.195288	0.339458
Nkg7	-0.12349	0.963596	1.11771	0.464995	0.964369	0.756944	2.27388	0.0611507
Stxbp2	1.28192	0.000582537	-0.0698123	0.696747	0.260175	0.175038	0.245057	0.229222
Pcp2	0.0734615	0.957671	2.5368	0.0122253	-0.790193	0.365218	-0.926273	0.33946
Sgce	-0.292335	0.0497683	0.0724712	0.578129	0.156562	0.334743	0.211284	0.0579453
Chn2	-0.255745	0.31784	0.175516	0.569534	0.117743	0.690296	0.0995955	0.611262
Wwox	0.522556	0.00796701	-0.106365	0.468219	0.150462	0.29433	-0.19206	0.292072
Slbp	-0.035473	0.868518	-0.149799	0.337374	-0.0122523	0.915362	-0.153486	0.296195
Tyr	0.673677	0.796913	-0.424659	0.917906	0.0574769	0.988096	1.194	0.612098
Ghrhr	-2.82412	0.593106	-2.41893	0.700552	0.588786	0.921145	0.886872	0.840522
Aqp1	0.87648	0.566245	-1.05704	0.404546	1.7967	0.19892	0.316108	0.837985
Arid3b	-0.143396	0.572323	0.113019	0.532116	-0.0368826	0.842462	0.0438669	0.839375
Cnn2	0.0526953	0.889552	0.0641247	0.748109	0.121852	0.703204	0.118178	0.659659
Polr2e	0.243854	0.0802557	-0.0107186	0.917824	-0.110248	0.0976967	0.146594	0.314703
Abca13	-0.0713256	0.946639	-1.06515	0.265139	0.770819	0.465461	0.368112	0.693106
Myo9b	-0.200687	0.128	0.119169	0.326075	0.09452	0.453542	0.29109	0.0880651
Hdac9	-0.365271	0.244512	-0.273136	0.115292	0.0176548	0.907885	-0.48623	0.00127471
Ly9	0.804001	0.185218	3.09411	2.22295e-07	3.54977	2.00372e-10	4.58613	1.95247e-23
Cd244a	5.00023	8.95141e-07	2.81479	0.0369419	2.79658	0.0869432	4.73459	0.00376577
Adgre1	0.421773	0.408548	1.13359	0.0223966	0.885457	0.077692	1.63462	2.1178e-09
Mtfp1	-0.406792	0.0626195	-0.0693763	0.577775	-0.023727	0.871675	-0.174954	0.2316
Rab23	-0.248642	0.159646	-0.0158723	0.91739	0.117529	0.529983	0.0205897	0.877607
Rab11a	0.0651967	0.728892	0.122205	0.236202	-0.0233636	0.845806	0.148638	0.132475
Eif2b2	0.965302	0.00671061	0.356846	0.328976	-0.235322	0.437476	0.347766	0.265356
Dlst	-0.0405152	0.70792	-0.0182764	0.816669	-0.0110105	0.882358	-0.0827651	0.352589
Pgf	0.0711797	0.835796	0.229523	0.512237	-0.193884	0.452495	0.203176	0.40164
Ulk2	-0.0812378	0.515735	0.00724907	0.917271	-0.0266054	0.684212	-0.0904412	0.305486
Ccl24	-5.88555	0.0330613	1.97063	0.315855	-0.706673	0.630734	3.75485	0.00555724
Dgkq	0.20265	0.494078	-0.108161	0.549181	0.0182732	0.909992	-0.296822	0.162414
Grap	0.0488248	0.879079	-0.238208	0.368149	-0.0564568	0.783179	0.113548	0.709963
Pou1f1	-3.40749	0.593821	-0.982465	0.869095	-0.113471	0.984779	-1.55578	0.718838
Chmp2b	-0.0356747	0.741703	-0.0497482	0.506612	-0.110307	0.086989	-0.0686759	0.560104
Plod3	0.170952	0.373432	0.105863	0.44357	0.12055	0.340067	0.389871	0.0116697
Ap1s1	-0.162483	0.581531	0.0641852	0.678563	-0.0336846	0.817763	-0.0438296	0.775183
Mapk13	0.997421	0.21588	0.641383	0.411997	0.459928	0.602467	-1.8166	0.0381688
Srpk1	-0.146537	0.498471	-0.0789591	0.547912	-0.0963017	0.435077	-0.0351487	0.792527
Pax3	0.347047	0.813217	0.467734	0.755371	-1.85515	0.160117	-0.671238	0.749057
Lbr	0.530494	0.0102342	-0.0323133	0.825396	0.11712	0.522722	0.152409	0.311941
Crabp2	-0.762725	0.227139	0.796674	0.0490381	-0.572292	0.346549	0.241933	0.579482
Nes	-0.127359	0.698214	0.0595446	0.833749	0.666622	0.154047	0.296776	0.209835
Bcan	-0.195145	0.162854	-0.0858153	0.361529	-0.0533041	0.533904	-0.301605	0.0211444
Hapln2	0.393272	0.306171	0.0371019	0.907143	0.140961	0.66711	0.110952	0.564193
Prcc	0.132966	0.249778	0.0587363	0.539732	-0.0254598	0.804906	-0.271388	0.056201
Rrnad1	-0.01311	0.931011	-0.118579	0.37719	-0.00641984	0.959514	-0.10413	0.501447
Hdgf	0.058907	0.493383	0.0212194	0.767841	-0.025496	0.733494	0.0688387	0.398814
Slc25a18	-0.596126	0.0309721	0.078348	0.59536	0.00757177	0.954172	0.0951524	0.474907
Thop1	-0.114682	0.472903	0.0324373	0.828567	-0.0111608	0.924266	-0.170446	0.176187
Apba3	0.0686386	0.747802	-0.0313775	0.864355	-0.05194	0.744154	0.00737912	0.971435
Matk	-0.167542	0.456406	0.0162143	0.942612	-0.221454	0.305179	-0.113107	0.515569
Pias4	-0.0289693	0.863426	-0.0725442	0.578666	0.0679898	0.507179	-0.392522	0.0231944
Map2k1	0.0398109	0.846673	0.0809495	0.634588	-0.147848	0.343445	-0.0555113	0.728032
Sgta	-0.0070648	0.956862	0.0437316	0.594688	-0.0249456	0.751803	-0.161879	0.153937
Nmrk2	-0.699064	0.719181	1.92704	0.36998	3.29832	0.130572	0.701642	0.815528
Tmem242	0.144821	0.569519	0.0360741	0.787725	0.0791074	0.518922	0.299167	0.0202088
Dtx2	0.0960998	0.692465	-0.342247	0.137576	0.173798	0.396045	-0.226131	0.44282
Zp3	-0.955279	0.865333	0.0692599	0.991288	0.015572	0.997911	0.128767	0.976679
Hspb1	0.303113	0.542603	0.233349	0.644018	0.653277	0.250885	0.454853	0.228904
Rasa4	0.359865	0.237679	0.473843	0.101309	0.71707	0.0856502	1.27515	2.68727e-05
Syt5	-0.332996	0.188402	-0.114254	0.524899	-0.152426	0.506317	-0.219246	0.137529
Hnrnpa2b1	-0.339043	0.00639118	-0.0180368	0.710574	0.0305692	0.636555	0.0174248	0.856313
Fxyd4	-0.664602	0.612936	-0.356927	0.779994	0.53525	0.518378	-0.432298	0.733697
Ccdc130	0.371537	0.473301	-0.39574	0.319013	0.317828	0.383463	0.301987	0.205137
Mri1	0.220672	0.239133	0.13405	0.47096	-0.199527	0.237345	-0.447005	0.0475263
Prkacb	-0.357734	0.0323036	-0.144473	0.245266	-0.159618	0.122859	-0.143423	0.253193
Sgsh	0.22159	0.52249	0.106381	0.673935	0.210024	0.486599	-0.115275	0.621079
Chd5	-0.413008	0.0434869	-0.146373	0.415163	-0.0618749	0.745607	-0.617995	0.000295233
Cstb	0.377222	0.0968968	0.235018	0.145346	0.0753522	0.697035	0.37856	0.0314323
Sh2b2	1.29769	0.00764344	0.33037	0.52308	0.189196	0.291679	0.278355	0.26115
Pex5	-0.00497883	0.985682	0.0244962	0.864933	-0.0432081	0.657827	-0.263377	0.124774
Jkamp	-0.0866341	0.265863	0.036882	0.743643	0.00800752	0.93872	-0.0054233	0.965932
Cd44	0.0111036	0.976914	0.430182	0.1671	0.77051	0.0646653	0.687651	7.23953e-05
Slc1a2	-0.222606	0.33633	0.0386201	0.754156	-0.0252323	0.826393	-0.0586892	0.591575
Eif2ak4	-0.00433823	0.973699	-0.230331	0.0659241	-0.0678699	0.49897	-0.155536	0.366708
Wdr1	0.0496998	0.591356	-0.0237813	0.750013	0.012999	0.832163	0.0251031	0.758811
Slc2a9	0.361589	0.460253	0.263165	0.477312	-0.0127175	0.964079	0.295874	0.336089
Ccn4	-0.711715	0.311208	0.900479	0.175529	-0.562107	0.22643	-0.435666	0.394814
Ndrg1	-0.338411	0.233589	0.0385944	0.892378	0.266793	0.380916	0.129997	0.493351
4930550C14Rik	-1.22932	0.153494	-0.0806742	0.913381	0.982305	0.308219	-0.268754	0.760827
Man2b1	0.597173	0.0151291	0.667197	0.00137376	0.91402	7.93521e-06	0.741941	0.000859624
Klf5	-0.226929	0.632868	-0.385696	0.254304	-0.104944	0.716884	-0.700264	0.0117441
Wdr83	0.0155961	0.925483	-0.132759	0.239089	-0.0136699	0.874975	0.0665431	0.617211
Prdx2	-0.0336665	0.859187	0.0212694	0.766371	-0.0682904	0.364979	0.0996375	0.415141
Polr2a	0.310809	0.259413	-0.0855272	0.439745	0.0972917	0.267475	-0.347237	0.0507341
Shbg	3.07739	0.362622	0.785487	0.789697	2.12271	0.38583	-0.361873	0.875612
Senp3	-0.0986976	0.517535	0.135665	0.190231	-0.104791	0.238115	-0.0505038	0.612531
Corin	-0.0749882	0.945687	-0.265434	0.786835	0.810709	0.310266	0.0786047	0.913118
Plekha8	0.0810403	0.583578	-0.0708403	0.534279	-0.100156	0.416879	-0.327456	0.0515852
G6pc2	0.134493	0.983895	0.724971	0.908945	0.0166085	0.997772	0.783458	0.858745
Spc25	0.882621	0.146858	-0.270229	0.638134	-0.175365	0.766181	1.32901	0.0467404
Dnah2	0.606707	0.250319	-0.972228	0.0209355	0.235052	0.671186	0.0121288	0.971879
Ripk4	1.06342	0.156937	-0.675744	0.343962	0.651582	0.406159	0.332955	0.598626
Ufd1	0.246562	0.15883	0.0503579	0.570394	-0.0750609	0.359245	0.0264079	0.807032
Zfp287	-0.227834	0.173005	-0.0988953	0.357547	0.0150163	0.884279	-0.236483	0.176287
Prlr	0.0734193	0.958822	-0.737982	0.580278	2.219	0.092779	0.408286	0.775705
Letm1	0.156513	0.472056	-0.0266209	0.814057	-0.0206885	0.87032	-0.247409	0.253693
Ubqln1	-0.000134822	0.999026	-0.0635472	0.259072	0.0250454	0.618715	-0.222805	0.0754783
Fgfr4	-0.193881	0.889581	-1.9009	0.185196	-0.645968	0.54826	-0.860203	0.420475
Cadm3	-0.00170569	0.994262	0.0148619	0.94739	-0.190062	0.431244	-0.587171	0.00265584
Fcer1a	0.503436	0.938721	0.0697055	0.991232	-0.248648	0.966603	-0.0830841	0.984776
Txn2	-0.272863	0.0515984	-0.00705709	0.953607	-0.105009	0.135079	0.145802	0.296628
Slc1a6	0.33952	0.397061	0.486458	0.0213502	-0.0693275	0.835559	-0.372108	0.0556947
Slc1a3	-0.162199	0.226396	0.0709033	0.549286	0.115842	0.251952	0.15718	0.257629
Crbn	0.187691	0.176389	-0.0246647	0.803561	-0.162752	0.066017	-0.0172969	0.908796
Il5ra	-1.05486	0.823517	1.088	0.762111	0.596761	0.92008	0.127901	0.976849
Msh6	0.168868	0.25457	0.0903342	0.336341	-0.00173318	0.987211	-0.295873	0.0869461
Fbxo11	-0.0245062	0.900842	0.0196964	0.896336	-0.123246	0.33859	-0.471472	0.000625229
Mlxipl	0.975188	0.0147306	0.958725	0.0056613	1.22771	0.000956146	0.328755	0.340416
Tbl2	0.0305779	0.886692	-0.0468479	0.838994	0.092769	0.659625	0.158435	0.449526
Bud23	0.518831	0.273602	0.717432	0.156328	0.256533	0.451564	-0.47871	0.145345
Nid1	0.0858408	0.854464	0.21702	0.463093	0.21973	0.629798	0.137509	0.589832
Mcm5	0.194592	0.582562	0.0123548	0.959817	0.0140279	0.934475	0.437203	0.0498674
Hmox1	0.986552	0.000573	0.363845	0.0202587	0.394638	0.0714839	1.11731	5.38064e-08
Mprip	-0.0388108	0.693125	0.0316432	0.764701	-0.0481883	0.612767	-0.124032	0.171025
Cic	0.241358	0.136634	-0.0684424	0.610433	-0.00277734	0.981341	-0.108167	0.509116
Pafah1b3	-0.0494252	0.892376	-0.0302566	0.877779	0.141595	0.515108	0.181821	0.320781
Il27ra	-0.238312	0.648332	0.239987	0.681584	0.26468	0.588501	0.473317	0.363323
Prkaca	-0.00173266	0.989723	-0.11232	0.197125	-0.0894528	0.400907	-0.433693	0.00505003
Asf1b	1.47145	0.00348131	-0.0506689	0.948287	1.05345	0.0646292	1.4958	0.0326168
Ddx39a	0.171283	0.430615	0.000806585	0.995586	-0.0199097	0.884147	0.249775	0.0809277
Dnajb1	-0.0804809	0.691981	-0.213234	0.023338	0.131405	0.191934	-0.364731	0.000308811
Msh4	0.133744	0.970752	-0.505631	0.866925	1.07702	0.743318	0.127815	0.976864
Usp40	0.175312	0.13417	0.0690559	0.68123	0.132228	0.38266	0.277346	0.125714
Evx1			-0.673923	0.915383	1.47148	0.645774	0.126285	0.977141
Kbtbd4	0.146922	0.371095	-0.197177	0.122946	-0.138083	0.163071	0.106953	0.402345
Celf1	0.0900451	0.517885	-0.268351	0.00785184	-0.0965258	0.46149	-0.0838762	0.643267
Ndufs3	0.170407	0.253334	-0.0793497	0.401123	-0.106269	0.126237	-0.00556276	0.949986
Por	0.322238	0.287071	-0.192758	0.112127	0.193817	0.119846	-0.362295	0.0428339
Igf1r	0.116414	0.476773	0.215778	0.0931653	-0.0530645	0.55809	-0.0439046	0.8501
Insr	0.510928	0.000869222	0.046769	0.621617	0.104832	0.283215	-0.0999531	0.598063
Fcer2a	0.0146848	0.985942	-0.487079	0.32862	-0.0354951	0.95959	-2.42669	0.0301732
Cyp2a5	-0.744767	0.655607	2.35568	0.252783	-2.24423	0.073893	0.788691	0.810399
Atp4a	-1.568	0.129836	0.518234	0.649299	0.211127	0.814761	-0.823274	0.248239
Trim28	0.236897	0.0912026	-0.0460973	0.711451	-0.012012	0.898916	-0.163114	0.214211
Ube2m	-0.00854822	0.941455	0.0246326	0.773245	-0.018644	0.838757	-0.0707708	0.55621
Adcy9	0.281837	0.295089	-0.0546991	0.833176	-0.120972	0.630956	-0.520137	0.00167051
Mef2c	-0.526915	0.207871	0.0275477	0.92381	-0.50399	0.0656057	-0.154073	0.49407
Ctr9	-0.090322	0.565361	0.0132239	0.891745	-0.0722118	0.376477	-0.20785	0.0548932
Eif4g2	0.194016	0.0915593	-0.0272983	0.712357	-0.00317215	0.972333	0.0162355	0.871491
Irag1	-0.293892	0.645865	0.764707	0.10154	-0.301249	0.615778	0.120235	0.803856
Pcyt1a	0.117486	0.234737	-0.0855044	0.538397	0.162995	0.277765	0.0855602	0.392987
Zfp592	-0.0205469	0.913333	0.0975882	0.52591	0.0126793	0.929846	-0.454561	0.0351567
Psmd4	0.190686	0.198296	0.13447	0.235975	-0.0425051	0.603532	0.0780597	0.542204
Tmod4	1.00584	0.306897	0.446448	0.640078	0.500903	0.581503	1.44696	0.197232
Insrr	-1.89561	0.128852	1.41264	0.257775	-3.1489	0.0166544	-0.611833	0.417678
Cabp5	-2.32047	0.466659	1.30076	0.781975	0.408699	0.915392	-0.253837	0.939659
Snx6	-0.025326	0.871245	0.0808593	0.563055	0.127481	0.496134	0.161855	0.277977
Mthfd2	-0.103385	0.715159	-0.00899301	0.969986	0.000504796	0.99752	0.189408	0.366865
Kit	-0.293181	0.281416	0.0288114	0.876357	-0.233593	0.25105	-0.46917	0.0170862
Tomm40l	-0.488898	0.176259	0.152991	0.291184	0.00554805	0.967358	0.226856	0.168215
Nr1i3	1.94807	0.116963	-0.108247	0.907323	-0.0513826	0.952012	1.55558	0.430809
Apoa2	-0.389867	0.802854	-2.50724	0.112844	1.83971	0.180682	-0.248458	0.785517
Pan2	0.454703	0.0396215	0.068885	0.504135	-0.0263085	0.862279	0.000437319	0.997909
Cs	-0.0150508	0.87631	-0.0089642	0.844018	-0.0758739	0.206069	-0.18308	0.0159263
Ampd3	0.171022	0.275899	-0.0046831	0.978455	0.269315	0.0446556	0.0717315	0.731445
Bcas2	0.0396363	0.815848	-0.0761258	0.33382	-0.0250326	0.73362	0.00265256	0.981186
Sh2d1a	0.00527257	0.987712	-0.0330063	0.900804	0.0320403	0.881011	0.238836	0.323617
Ctcf	0.000754343	0.994441	0.0120551	0.887773	-0.0212634	0.788874	-0.222514	0.0529915
Pard6a	0.304889	0.285131	0.194716	0.479603	-0.111909	0.472943	-0.378923	0.0663561
Agrp	1.03823	0.689604	-2.76779	0.493703	0.764204	0.753144	1.53869	0.4469
Pvalb	0.132267	0.687457	0.150044	0.503701	-0.512314	0.0382514	-0.187755	0.347647
Tfap4	0.327663	0.402236	0.149301	0.623894	0.030855	0.911951	0.0250585	0.940731
Ranbp1	-0.154289	0.524698	0.0342245	0.669319	-0.0938441	0.187431	-0.000316607	0.998173
Cd247	-0.0162228	0.99212	2.72927	0.127862	-0.80462	0.570849	-0.638186	0.605844
Rfx5	0.112594	0.614657	-0.139621	0.428887	-0.0127587	0.931967	-0.0360639	0.79458
Psmb4	0.147316	0.504737	0.0756518	0.282311	-0.0594744	0.413671	0.074855	0.607856
Mmp8	2.89703	0.0128982	-2.52515	0.687742	-0.702157	0.842549	1.81164	0.130901
Slc30a4	0.31904	0.0323073	-0.0479373	0.562583	-0.0864061	0.319748	0.00716742	0.952895
Sqor	0.448619	0.259659	0.580707	0.0946187	0.185696	0.682262	0.448848	0.0850831
Bloc1s6	0.212079	0.458506	0.187632	0.47379	-0.370885	0.0745838	-0.456044	0.0105658
Metap1	-0.0272274	0.848886	0.0569111	0.548128	-0.0386842	0.652768	0.0211148	0.877611
Gpr108	0.325357	0.160688	0.113112	0.600394	0.18278	0.422689	0.351904	0.0339372
Tnfsf14	3.29257	0.146271	0.0683931	0.991397	0.0184162	0.99753	0.160631	0.942685
Gata6	0.294858	0.858528	1.39141	0.416487	0.0362788	0.977142	0.62596	0.575025
Rsl1d1	0.198233	0.235334	0.0646609	0.51834	-0.0716803	0.482954	0.133501	0.480533
Cnga2	1.01487	0.389517	1.49147	0.16452	0.0376308	0.967414	-2.24866	0.230674
Apc	-0.281453	0.222174	0.182909	0.0644197	-0.0604032	0.513119	0.0197407	0.846694
Reep5	0.0175939	0.893812	0.0184151	0.771894	0.0386148	0.682023	0.0751125	0.376711
Ergic3	0.174743	0.243531	-0.0539656	0.625491	0.198167	0.141835	0.213834	0.0264379
Uqcc1	-0.0315941	0.841183	-0.171418	0.243118	-0.0196368	0.858242	0.14019	0.362929
Spo11	0.627994	0.534572	-0.674481	0.583413	-3.31722	0.0443635	0.861701	0.523143
Ncoa2	-0.0551291	0.740803	-0.172742	0.0620332	-0.119197	0.262069	-0.319146	0.0243632
Trh	0.315336	0.693197	-0.742687	0.322663	0.37352	0.597927	-0.000208952	0.999696
Nr2c2	-0.168283	0.124088	0.0123267	0.899976	-0.121506	0.265118	-0.279834	0.0132831
Nr2c1	0.064858	0.754462	-0.0654728	0.681075	0.0794899	0.571796	0.119766	0.479717
Smpd4	-0.0611264	0.802883	0.257063	0.236584	0.0516288	0.826749	0.131357	0.559934
Pex1	-0.123475	0.484682	0.103888	0.652498	-0.104381	0.483697	-0.0583036	0.787886
Otx1	0.307052	0.468648	0.123973	0.729408	0.29844	0.401174	-0.135305	0.668936
Kctd20	-0.0571644	0.591873	0.0319475	0.718194	-0.0664784	0.450654	-0.165595	0.156712
Itgae	-2.52149	0.0277982	-1.57625	0.244269	0.814532	0.413527	0.826792	0.492266
Ctns	0.358497	0.0578969	-0.0151807	0.929491	0.203311	0.146581	0.268252	0.0569252
P2rx5	0.17956	0.774627	-0.244989	0.64981	0.361264	0.363712	-0.402256	0.338901
Shpk	0.358413	0.234382	0.0888076	0.659994	0.0471946	0.86232	-0.106132	0.65236
Trpv1	-1.65654	0.347778	-1.54844	0.303954	2.66117	0.246947	0.824027	0.603957
Ephb3	-0.136254	0.675748	-0.116045	0.627325	0.0781627	0.728245	-0.608124	0.052791
Tuft1	1.00735	0.0988756	-0.559965	0.27083	0.271705	0.585156	-0.130203	0.79874
Rcn1	-0.15729	0.623661	0.0851854	0.731003	0.257361	0.366974	0.154423	0.226987
Dnase1	-0.355758	0.259678	0.115515	0.607251	0.0164148	0.934658	-0.0928803	0.697115
Trap1	-0.0428688	0.718169	-0.0378718	0.546256	-0.108997	0.163078	0.112874	0.249846
Naa60	0.0193304	0.892033	-0.0566296	0.53693	-0.0675641	0.384016	-0.222006	0.0866381
1700037C18Rik	-0.140162	0.76436	-0.560929	0.299796	-0.263526	0.552926	0.873464	0.0297377
Ankrd13d	-0.102563	0.486078	-0.159698	0.28728	-0.098228	0.522127	-0.23383	0.165194
Tyrp1	-0.128493	0.898053	-0.373695	0.653955	-0.353976	0.707275	-0.415302	0.641892
Tpr	0.087437	0.732023	-0.162731	0.192532	0.183907	0.0779401	0.166609	0.133781
Pdc	0.0569268	0.984863	2.85664	0.478581	-0.83393	0.866156	-1.01161	0.817386
Odr4	0.0152203	0.917726	0.0184741	0.887033	0.0366861	0.731917	0.0626837	0.621334
Prg4	1.71753	0.0527097	1.91111	0.0123518	0.278967	0.690332	0.687861	0.324691
Dhx34	0.146341	0.411189	0.122301	0.423971	0.305262	0.0276561	0.0537197	0.766261
Kptn	-0.33544	0.194191	0.235719	0.106044	0.056264	0.705002	-0.0464203	0.808922
Napa	-0.0315159	0.837815	-0.0435598	0.760954	-0.23544	0.045442	0.0720343	0.632773
Sra1	0.260074	0.102231	0.192041	0.287024	0.146726	0.266542	0.203289	0.0881605
Calcoco2	-1.08101	0.5201	-0.693594	0.613015	1.11735	0.574548	-3.27849	0.0601809
Atp5g1	0.0484368	0.868589	-0.116968	0.590177	0.0739529	0.728964	0.0670685	0.62512
Snf8	-0.021006	0.931053	0.129382	0.23891	-0.0625895	0.503345	0.0628761	0.636868
Tbcb	-0.137744	0.415934	0.0135418	0.906467	0.000655894	0.994269	0.129548	0.295721
Inpp5k	0.640413	0.00492112	0.0246045	0.835964	-0.130004	0.206964	0.161446	0.211459
Crkl	-0.0704943	0.654274	-0.0239321	0.791255	-0.0259793	0.684244	-0.166555	0.115254
Upk3bl	3.55775	0.0383038	-1.2292	0.548814	-1.48658	0.453633	0.44331	0.783983
Eps8l1	0.473658	0.340657	0.695347	0.2151	-0.977211	0.0341717	0.0484593	0.920361
Clint1	0.104695	0.264277	-0.0138334	0.865329	0.0536044	0.463037	-0.0496317	0.721635
Prss16	-0.0198631	0.980882	0.458021	0.437096	-0.555504	0.138812	0.316978	0.496894
Cdkal1	0.0296243	0.852962	-0.0569678	0.751053	0.111697	0.449712	0.243395	0.194892
Cdcp3	2.73468	0.0102542	1.14928	0.268761	0.474796	0.696782	0.629752	0.494064
Htra1	0.141491	0.499053	0.181495	0.155887	0.0302953	0.796477	0.120501	0.264801
Zbtb17	0.116259	0.541457	-0.133558	0.269761	0.011268	0.916534	-0.0426734	0.72228
Clcnkb	-1.53017	0.81755	0.0685686	0.991375	0.017979	0.997588	0.124592	0.977448
Fam131c	-0.477473	0.218083	0.359256	0.400361	-0.505665	0.225671	-0.144727	0.774533
Fblim1	0.608894	0.390742	1.31802	0.102879	1.44861	0.0425715	2.26606	1.80757e-05
Hspb7	0.17112	0.904761	-0.669189	0.791644	1.32399	0.428246	0.622753	0.697704
Epor	-0.346531	0.231867	-0.0697214	0.803148	-0.225342	0.393572	-0.104102	0.764742
Ccdc159	-0.337096	0.231374	-0.313503	0.215407	0.268111	0.243497	0.276446	0.330088
Mob1b	0.380974	0.0922076	-0.0709042	0.649379	-0.0281742	0.873806	-0.0888861	0.605257
Atp6v1b1	-0.707758	0.650176	0.780755	0.50168	-0.261085	0.755172	1.16545	0.37227
Vax1	-0.587681	0.357105	-1.07109	0.203063	1.17636	0.0801482	0.00953934	0.987384
Atp6v1b2	-0.0441437	0.785243	0.0487072	0.696504	-0.208335	0.129759	-0.0487266	0.733778
Eps15l1	0.121306	0.474155	-0.0404758	0.656631	-0.0657683	0.521337	0.00307307	0.977143
Tep1	1.11864	0.000582953	0.436551	0.29358	0.775405	0.0433064	1.46192	4.17101e-06
Ttc5	-0.0321307	0.854612	0.0676897	0.411799	-0.0314294	0.658044	0.145907	0.187102
Osgep	-0.394629	0.171824	0.203372	0.165712	-0.22358	0.0118279	0.292396	0.0757029
Aamp	0.0393221	0.830984	0.0345915	0.458794	0.00137766	0.981608	-0.0551444	0.489654
Tmbim1	0.331656	0.210323	0.018087	0.938385	0.196545	0.483183	0.193435	0.307406
Arpc2	0.330904	0.0950339	0.00860842	0.951811	-0.0491819	0.748961	0.107659	0.421341
Kmt2b	0.242811	0.428304	-0.0815771	0.661191	0.109437	0.444833	-0.600865	0.00742894
Zbtb32	-0.97043	0.249287	0.0897088	0.922378	-0.268228	0.775088	1.09337	0.284924
Etv2	0.134628	0.983879			-1.55044	0.794095
Upk1a	0.436489	0.598211	-1.10713	0.248393	-0.723323	0.455364	-0.321553	0.784252
Tmem147	0.323001	0.289856	-0.00858739	0.956026	0.136723	0.473968	0.171415	0.201466
Rps9	0.0592114	0.836942	0.241787	0.0670897	0.173938	0.174496	0.47387	2.57581e-06
Tfpt	0.0110237	0.957091	-0.0269628	0.851221	-0.272078	0.0310145	0.0561264	0.737397
Susd2	-0.171366	0.661406	-0.178584	0.480648	-0.280517	0.437376	-0.193775	0.471588
Ggt5	0.617336	0.293711	0.085845	0.867369	0.739662	0.150133	0.671978	0.0365703
Ggt1	1.0662	0.0766234	0.165163	0.71925	0.163218	0.747781	-0.174177	0.638178
Crip2	-0.100044	0.598024	-0.0776938	0.714484	0.147236	0.471448	-0.0493078	0.658295
Crip1	0.342713	0.55361	-0.302595	0.574164	0.167178	0.790797	0.283944	0.525561
Cbfa2t3	-0.274636	0.594624	-0.115326	0.738948	-0.0999809	0.738084	-0.809809	0.00324811
Fbln1	0.337069	0.410768	0.255694	0.401334	0.354556	0.384404	0.0382185	0.931341
Pgrmc1	0.0569229	0.813015	-0.119935	0.374057	0.115626	0.45466	-0.162066	0.237846
Gcat	-0.351013	0.372672	0.614607	0.0181903	-0.440207	0.0652704	0.457299	0.0998909
Tek	0.250002	0.516148	0.304417	0.173922	-0.118561	0.633139	0.75604	0.135966
Mpl	-3.45188	0.0290161	-0.985544	0.582006	-1.41485	0.252963	0.927392	0.538248
Elovl1	0.195392	0.274798	-0.220633	0.152436	0.290402	0.127946	0.451986	0.000305082
Med8	0.225022	0.351493	0.0536926	0.7023	0.083764	0.481377	0.0260243	0.864119
Hyi	0.226245	0.451717	0.263673	0.16647	-0.111327	0.639457	0.0689766	0.772694
Cdc20	0.166927	0.76109	0.810486	0.178708	0.384876	0.279998	0.218872	0.682392
Adamts4	0.0403365	0.897755	-0.134525	0.627575	0.215451	0.500362	-0.0326835	0.869662
Nectin4	0.566876	0.0396129	0.455391	0.116923	-0.0321926	0.881544	0.212641	0.310439
Pfdn2	-0.209386	0.262455	-0.07319	0.342372	-0.0258842	0.766868	0.0519252	0.728791
Rnf114	0.105879	0.450035	-0.00972576	0.903322	0.0834432	0.192371	0.0566732	0.605597
Steep1	-0.035244	0.695658	0.0477399	0.592164	0.0144144	0.854504	0.12453	0.366846
Neurl1a	-0.392856	0.0715835	-0.0709805	0.63037	-0.156379	0.341985	-0.204366	0.206984
Srm	-0.1054	0.499988	-0.0175423	0.887627	0.0445719	0.700813	-0.21825	0.091305
Epha2	0.0864314	0.87335	0.124054	0.857975	0.165345	0.761128	0.406087	0.412672
Rbm14	-0.080317	0.671906	-0.00628223	0.943475	0.0570871	0.571106	-0.19234	0.157998
Actn3	0.237262	0.647808	-0.405091	0.483816	-0.857879	0.125085	-1.1629	0.0179541
A530013C23Rik	2.09168	0.0961823	-0.0139649	0.98574	-0.948824	0.275925	0.619864	0.517017
Zdhhc24	0.192448	0.307476	0.0118127	0.91682	-0.0967852	0.259688	0.0992408	0.450028
Bbs1	-0.326631	0.176987	-0.0262046	0.849748	0.175721	0.233908	-0.117093	0.256038
Slc34a3	0.884009	0.628538	-2.1424	0.0484607	-0.986631	0.328596	0.610647	0.797334
Ndor1	0.460452	0.0889677	-0.108071	0.545995	-0.0861458	0.608354	-0.168125	0.426816
Nsmf	-0.0962326	0.6356	0.0675819	0.637744	-0.241932	0.12528	-0.040364	0.806292
Prl8a9					0.0148569	0.998007
Pdk1	-0.030748	0.800077	0.0101135	0.907186	0.015515	0.879851	0.222439	0.0585782
Ptbp1	0.550023	0.136125	0.273641	0.451072	0.600254	0.0638644	0.828534	2.26168e-06
Mvd	-0.52672	0.00842934	0.265772	0.0786419	0.0615999	0.630431	-0.0719971	0.608112
Cyba	0.98028	0.00175463	1.32719	4.79089e-06	1.14167	2.47423e-07	1.53391	2.61069e-13
Itih3	0.36745	0.399782	0.347413	0.0871414	-0.0639324	0.804996	0.0743964	0.716928
Stimate	0.4148	0.0126309	0.123863	0.542318	-0.127165	0.432219	-0.233951	0.361289
Sfmbt1	0.376919	0.0173121	-0.186134	0.0487117	-0.14999	0.134764	-0.320225	0.00740441
Itih1	0.133667	0.983994	0.0681622	0.991426
Ihh	-0.0781507	0.948624	-0.538144	0.544238	-0.0764621	0.921761	0.694579	0.468188
Prkag3	3.07961	0.0670778	-0.717389	0.841393	1.66283	0.279366	1.34999	0.471616
Cryba2	0.172366	0.940711	-0.894851	0.423441	1.37469	0.335789	-0.373998	0.783206
Atp7b	-0.34439	0.299058	-0.171232	0.47685	0.134192	0.687431	-0.021969	0.948681
Slc4a1	-0.571809	0.644557	0.624383	0.665	-0.201192	0.845583	2.15589	0.00909619
Rundc3a	-0.220451	0.180012	-0.0978933	0.431028	-0.120399	0.468715	-0.0852488	0.548503
Slc4a3	-0.180142	0.361935	-0.0868743	0.605504	-0.038727	0.796735	-0.361587	0.00202036
Cdt1	0.388664	0.434113	0.0292461	0.961371	0.245815	0.595142	-0.0728755	0.90463
Runx1t1	-0.279622	0.474303	-0.123316	0.700967	-0.325017	0.326727	-0.38106	0.225256
Snai3	0.724806	0.672752	0.0684676	0.991244	0.61063	0.758867	0.124721	0.968938
Aprt	-0.0609146	0.807773	0.179239	0.172129	-0.084785	0.41218	0.154924	0.249079
Gtf2h1	0.276922	0.176182	-0.0318987	0.758187	-0.0648147	0.476109	-0.232221	0.0428652
Hfe	1.42194	0.00491471	0.252395	0.629892	0.678013	0.312759	0.786185	0.131024
Abhd1	0.360358	0.31736	0.0607546	0.879489	0.0582489	0.829788	-0.0922952	0.804039
Slc5a6	0.564965	0.323177	0.10965	0.788456	0.28115	0.523686	-0.133916	0.804314
Tcf23	2.02042	0.0193288	3.49523	0.0771457	0.403093	0.732236	0.656534	0.570934
Nphs1	0.128537	0.801415	-0.136251	0.81161	-0.0682909	0.859069	0.434079	0.33929
Aplp1	0.112566	0.289306	-0.0486064	0.522825	-0.0585351	0.432653	-0.180159	0.0650082
Qrich1	0.149965	0.294529	0.0253519	0.863939	-0.0987427	0.485957	-0.0968819	0.349152
P4htm	0.20318	0.143348	-0.145213	0.378928	-0.086301	0.577171	-0.408324	0.00539776
Usp19	0.190524	0.135171	-0.133381	0.236643	-0.0121266	0.911691	-0.180069	0.314457
Pola1	-0.116285	0.728574	0.197581	0.367482	0.614514	0.0236053	0.214272	0.471794
Cdc42	0.104595	0.231997	0.0654238	0.249445	-0.123823	0.100768	0.1114	0.36729
Pknox1	-0.207145	0.40504	0.0281266	0.919043	-0.0256968	0.878093	-0.0756378	0.645166
D130043K22Rik	-0.211514	0.37106	0.113008	0.538752	-0.188831	0.268556	-0.243858	0.149011
Gmnn	0.599118	0.0401759	-0.0353197	0.932397	0.00742057	0.979561	-0.0394725	0.91308
Acot13	-0.103557	0.379018	-0.0589963	0.665828	-0.09708	0.446579	0.123001	0.470828
Zfp184	0.245191	0.44096	-0.0991054	0.718653	-0.411842	0.389608	0.0100653	0.983178
Cyp27b1	-0.978966	0.299567	-0.101828	0.897605	0.0130403	0.986323	0.030655	0.976285
Cdk4	0.0475374	0.74518	0.0523323	0.658947	-0.189004	0.0174904	0.186816	0.162423
B4galnt1	-0.0919824	0.692096	0.0155131	0.927164	-0.0481146	0.828898	-0.383566	0.015437
Mettl1	-0.190295	0.384413	0.105129	0.531577	-0.106654	0.550161	-0.156758	0.501862
Tspan31	0.140529	0.461873	0.022713	0.885432	0.176566	0.232379	0.19409	0.113901
Kif5b	-0.133365	0.305638	0.0305851	0.801276	0.102646	0.443342	0.153012	0.20136
Saal1	-0.190355	0.370593	-0.00349549	0.981757	-0.079462	0.49462	0.0934287	0.584373
Tph2	0.186227	0.76885	0.420501	0.587399	-0.067329	0.868732	0.846147	0.0791545
Krt23	0.989843	0.491829	0.645235	0.601419	1.29022	0.3909	0.455267	0.665811
Cnp	-0.0803906	0.760789	-0.0538276	0.843493	0.115445	0.701699	0.0737954	0.543449
Odad4	-0.167078	0.786185	-0.988076	0.0492208	1.25969	0.0635326	1.13399	0.0175719
Sulf2	0.0437988	0.813328	-0.0210208	0.854041	0.00635832	0.954628	-0.173388	0.292966
Sod2	0.201646	0.316812	-0.0781095	0.589399	-0.0491462	0.741482	-0.00791488	0.951586
Tmco6	-0.0531303	0.837722	0.382262	0.0354555	-0.0118041	0.946446	0.160468	0.36884
Stambp	0.158216	0.410073	0.144007	0.263428	-0.0508565	0.590755	-0.00748337	0.960246
Ezh1	0.298103	0.105605	-0.00330537	0.981091	-0.0478051	0.534143	0.0549829	0.615195
Hap1	-0.49489	0.197003	-0.486082	0.0786542	0.230481	0.251914	-0.375447	0.0550984
P3h4	0.43096	0.091001	0.0194261	0.946526	0.171317	0.610278	0.247411	0.198758
Ctnnb1	0.0357873	0.810618	0.0418133	0.599909	0.0509026	0.633066	0.108571	0.23655
Eif1b	0.143929	0.300794	0.093481	0.33828	-0.177676	0.178426	-0.164272	0.145396
Klk4	1.09612	0.869322	0.0689188	0.991331	0.0168681	0.997737	-0.840384	0.795113
Chrd	0.0845199	0.802921	0.0281149	0.926809	-0.0983034	0.764127	-0.0195255	0.929619
Psmd2	0.206461	0.00566547	-0.0458659	0.519141	-0.0847119	0.133844	-0.0670642	0.543831
Syngr3	-0.359386	0.116903	-0.0602869	0.680171	-0.0566585	0.783278	-0.651318	0.000368612
Vars	0.484651	0.0264538	-0.00828727	0.9594	0.0690544	0.56465	-0.0274956	0.89129
Vwa7	1.06863	0.106733	1.17065	0.0846189	0.49898	0.473867	0.800258	0.320173
Hspa1l	-0.0226008	0.92535	0.20588	0.303721	-0.146415	0.446375	-0.059937	0.778617
Slc44a4	0.829674	0.368467	-4.10508	0.00944009	1.57782	0.211909	0.837826	0.321573
Msh5	2.19294	0.0588052	-1.44892	0.162734	-1.04095	0.294834	1.81475	0.0914978
Abhd16a	0.213654	0.269062	0.0145914	0.885584	-0.0186776	0.861324	-0.140627	0.249508
Neu1	0.287636	0.0263442	0.0314894	0.68946	-0.00316079	0.969381	-0.153816	0.22403
Ddah2	-0.179756	0.554465	0.165618	0.549222	0.0675035	0.810658	0.165765	0.332976
Clic1	0.690638	0.0067263	0.90283	0.00252653	0.690962	0.0421496	1.19351	5.81484e-07
Lsm2	0.0721528	0.775013	0.0468371	0.83409	0.112493	0.444377	0.0802652	0.784398
Pole	1.18546	0.0162704	0.0996396	0.833008	0.208148	0.627908	-0.382654	0.419269
Atp1a2	0.0953484	0.563835	0.158861	0.129083	0.0788018	0.476714	0.0227555	0.818716
Atp1a4	4.41676	0.0506016	-0.516834	0.874203	0.0178079	0.997034	1.22816	0.74116
Casq1	1.08619	0.0431443	-0.604205	0.265915	0.0726582	0.903215	0.412862	0.444892
Stx1a	-0.599124	0.145714	0.251648	0.360761	-0.327598	0.253269	-0.237521	0.253897
Ceacam9	0.134961	0.957502	0.729782	0.895009	-0.717954	0.903311	0.0704235	0.987232
Zfp775	0.25703	0.197856	0.239804	0.240682	0.04925	0.734917	0.176925	0.291584
Scube2	0.502805	0.33609	0.711526	0.130684	0.0549752	0.892991	-0.44251	0.447206
Mrpl49	0.0316427	0.846394	0.0481542	0.643202	0.0156771	0.87498	0.0289911	0.824967
Dennd2c	0.584043	0.288396	1.30631	0.00490143	0.645228	0.09361	0.727709	0.119572
Mark3	0.157552	0.188634	-0.0163116	0.847104	-0.0531517	0.547325	-0.151266	0.170797
Gatad1	-0.00534959	0.975914	-0.203512	0.0411448	-0.0615451	0.441717	-0.147396	0.193727
Pcdha10	-0.616793	0.147477	0.304724	0.322343	0.0742009	0.802409	-0.514247	0.160555
2310003L06Rik	-1.65927	0.802678	-0.893028	0.888031
M6pr	0.174316	0.219343	0.0342144	0.702671	0.119201	0.221186	0.151748	0.0926286
Lrrc8a	0.771602	0.0101135	0.0503715	0.675414	0.0774074	0.427266	-0.0297223	0.803677
Mc5r	-0.391911	0.468935	0.00967358	0.982432	-0.764966	0.0904475	-0.786114	0.0718511
Ppp2r1a	0.103941	0.418953	-0.0661447	0.593393	-0.0589691	0.66546	-0.226469	0.0756688
Fance	0.0568762	0.838483	0.324436	0.0398235	0.0819863	0.634746	0.111785	0.378853
Tinf2	0.524924	0.060238	-0.10519	0.618519	-0.0879211	0.506075	-0.122494	0.519285
Tssk4	0.0137551	0.986077	0.837977	0.512641	0.576547	0.431444	0.984384	0.286219
Hapln4	0.214938	0.434701	0.0234595	0.917251	0.00999045	0.970514	-0.397262	0.0168964
Dus3l	0.0283084	0.815569	-0.0303618	0.794938	-0.147593	0.221807	-0.0774407	0.620337
Gtpbp3	0.0335738	0.897182	-0.0956768	0.546554	-0.0573903	0.642685	-0.0419232	0.778115
Tgfbr1	-0.233506	0.165461	0.683292	9.62858e-05	0.586596	1.44914e-05	0.905623	1.67519e-10
Homer1	-0.372879	0.276062	-0.178431	0.356021	-0.0232611	0.908946	-0.239045	0.0895384
Rad51c	-0.679816	0.0845272	-0.744342	0.00837205	-0.668818	0.0224711	-0.294912	0.3489
Gabrb2	-0.255475	0.146488	-0.153945	0.463743	-0.244975	0.211633	-0.260148	0.124894
Cav1	0.0651189	0.890043	0.547907	0.15629	0.74337	0.136434	0.39539	0.12368
Arpp19	-0.451769	0.1907	-0.179076	0.272984	-0.101975	0.466458	-0.0622361	0.712546
Bcl2l1	0.534915	0.000759124	0.0456847	0.619387	0.0496216	0.632756	0.0567427	0.560618
Khsrp	0.000772816	0.994578	-0.0519258	0.637854	-0.0110673	0.920547	-0.313533	0.0850108
Dio2	-0.331186	0.271891	0.175952	0.198765	0.00110908	0.992766	-0.0289305	0.838872
Ccdc124	-0.30029	0.0597497	0.160724	0.130642	0.0345933	0.745372	0.149897	0.287065
Cct4	-0.136611	0.360709	0.0535261	0.562229	0.0750764	0.472522	0.0942789	0.428047
0610009B22Rik	-0.00503818	0.969911	0.0678521	0.642882	-0.0871188	0.626811	0.125585	0.439938
Cpt1c	0.225332	0.180185	-0.0290625	0.863954	-0.0859668	0.560908	-0.175787	0.186739
Twist2	0.524102	0.265167	0.594455	0.269534	0.169906	0.665882	-0.0605831	0.907795
Zfp655	-0.0254486	0.887074	-0.175761	0.148072	-0.061685	0.564867	-0.0976993	0.478064
Rhoa	0.0276585	0.757205	0.085411	0.45668	0.0902335	0.4512	0.208561	0.0137819
Zmiz1	0.091993	0.724939	0.0542527	0.742388	-0.0897756	0.61801	-0.382634	0.0342585
Ankrd26	-0.281769	0.181651	-0.128507	0.380453	0.129002	0.322819	-0.0826523	0.678921
Aldh16a1	0.146885	0.720717	0.101886	0.713066	0.0447552	0.888535	0.33628	0.171595
Hnrnpa0	0.244483	0.319759	0.0187832	0.799154	-0.0358743	0.730847	-0.366588	0.0117009
Prrg2	0.470809	0.284415	-0.0073544	0.985843	0.435753	0.195135	0.522027	0.127037
Hnrnph1	-0.198455	0.0471906	0.00115195	0.98716	0.00403938	0.968352	0.132857	0.122074
Ift43	-0.211075	0.58529	0.124493	0.664883	0.311581	0.362748	0.146019	0.475989
Id3	0.694232	0.0343338	0.0789205	0.748302	0.245073	0.481768	0.0782233	0.63067
Tcap	-0.47083	0.52073	-0.31253	0.639301	-0.929476	0.122856	-0.537035	0.370729
Arid1a	0.0374168	0.825203	-0.178222	0.0612308	0.0224731	0.79557	-0.421148	0.00452054
Crlf1	-0.248431	0.575857	-0.0157243	0.972124	-0.21483	0.462066	-0.184238	0.58696
Ctsd	0.667358	0.100149	1.22646	4.33437e-05	1.452	1.65671e-07	1.82171	1.47853e-24
Rplp1	-0.0235839	0.951767	0.280806	0.0468532	0.0429489	0.694741	0.44034	0.00796893
Cabs1	-0.827407	0.901167
Hmgcll1	-0.43414	0.015235	-0.236304	0.0657247	-0.057889	0.547925	-0.0135843	0.950054
Ttc9b	-0.329723	0.337585	0.197951	0.292325	-0.160397	0.455969	-0.228059	0.28781
Phox2a	0.855545	0.817072	1.8504	0.768862	2.97316	0.613621	0.119438	0.97838
Abhd8	-0.221098	0.196125	-0.00854079	0.936841	-0.104584	0.364381	-0.194671	0.134199
Ift22	-0.550963	0.0596757	-0.0395051	0.796472	-0.0176711	0.889543	0.126434	0.341583
Fzd3	-0.382708	0.00533731	-0.146955	0.0711703	-0.0054586	0.945881	-0.0618606	0.556967
1700008O03Rik	-0.0327238	0.962944	0.280872	0.606888	-1.60156	0.014082	0.0643094	0.917423
Mid1ip1	-0.195349	0.433476	0.0474776	0.791883	0.124731	0.415886	0.0878091	0.49083
Ap2s1	-0.0523937	0.691004	0.0919415	0.404242	-0.101388	0.400879	0.0722793	0.643002
Fgfrl1	0.470989	0.191151	0.0101761	0.972339	0.473347	0.0492738	0.169269	0.480257
Brme1	-0.141741	0.73342	0.0555514	0.881893	-0.0181886	0.957055	0.413098	0.26415
Fhl2	0.265679	0.522646	0.174641	0.559854	-0.178932	0.512384	-0.0377183	0.840517
Emc10	-0.0928877	0.546927	-0.00631813	0.934591	0.0562172	0.627964	-0.236345	0.0856262
Clstn3	-0.160073	0.413835	-0.172243	0.244087	-0.133539	0.479018	-0.520506	0.00147447
Fbxw9	0.0352792	0.902585	0.016453	0.915775	0.0872401	0.641911	0.0504144	0.815554
Spib	2.36163	0.327907	-1.61468	0.547196	0.953167	0.606953	0.535825	0.764988
Fnbp4	0.458658	0.11026	-0.141043	0.387145	-0.144769	0.346166	0.0653125	0.704079
Cers4	-0.246798	0.168215	-0.0395865	0.802699	0.10606	0.563412	0.235222	0.371887
Scrn3	-0.166556	0.217778	0.0161131	0.885619	-0.125358	0.339806	0.135578	0.319776
Phax	0.136672	0.253401	0.0467606	0.689213	-0.132542	0.115373	0.0134132	0.938166
Tle1	0.515195	0.000485403	-0.132293	0.233665	0.0735508	0.515492	-0.261651	0.0387757
1700109H08Rik	0.843356	0.196635	0.0625081	0.864033	-0.123352	0.814109	0.154761	0.691696
Relt	0.547101	0.0994539	0.283652	0.326874	-0.257962	0.343305	-0.427235	0.0556488
Snrpb2	-0.134714	0.652125	-0.0324164	0.816756	-0.13132	0.391357	-0.102611	0.58325
Ubc	0.0567915	0.66975	0.0240775	0.806202	0.116144	0.14626	-0.107596	0.569956
Prpf31	-0.215692	0.0986129	0.0596388	0.652687	-0.0720039	0.56056	0.126568	0.420755
Sertad1	0.30971	0.266566	-0.24063	0.258903	0.0283722	0.901841	-0.326443	0.152022
Carhsp1	0.616949	0.0315758	0.0250044	0.918579	0.0736639	0.768518	0.134644	0.269526
Elk3	0.979887	0.000635998	0.438755	0.117337	0.727349	0.00131238	0.743743	0.00686215
Herpud2	0.262121	0.0899432	-0.112822	0.185262	0.0302581	0.674848	-0.262262	0.0493448
Rdh13	0.178768	0.521967	-0.013095	0.954148	0.0719772	0.742651	-0.198993	0.415256
Adam21	-0.814321	0.141642	-0.330779	0.472302	-0.114397	0.793837	0.0880274	0.895498
Nutf2	-0.112425	0.306893	-0.122475	0.348345	-0.0175797	0.884653	0.0828851	0.478241
Fut1	-2.31762	0.397213	-1.88733	0.265252	-1.69045	0.314783	0.0512714	0.969971
Arpc5	0.262511	0.167008	0.0245722	0.856661	0.0942078	0.569138	0.0787967	0.378952
Rnf151	0.930593	0.847526	-3.96121	0.254736	-0.303268	0.922905	0.357735	0.867681
Elavl2	-0.269239	0.345793	0.127424	0.523554	-0.383344	0.0955635	-0.184587	0.241916
Pou2f2	-0.0327957	0.933055	-0.191064	0.650154	0.608318	0.0719302	0.00267521	0.991531
Mgst1	0.947085	0.028008	-0.0726067	0.793535	0.435251	0.432411	0.426573	0.139404
Nfib	-0.0178418	0.943617	0.0731942	0.686221	-0.251007	0.212535	-0.180321	0.188574
Htr3b	0.133776	0.968756	1.92282	0.760789	0.740457	0.900925	-2.62356	0.455161
Rab25	-2.82242	0.136756	0.0695324	0.988959	1.87624	0.451259	1.46658	0.60508
Ubqln4	-0.28884	0.225389	-0.0973504	0.408856	-0.109186	0.428532	-0.275412	0.0620442
Rbfox1	0.232988	0.475003	-0.0778993	0.762246	-0.120689	0.618653	-0.227328	0.20574
Rps18	0.0487545	0.884389	0.232241	0.0945761	0.0824811	0.502736	0.464403	0.000938826
Rpl10	0.0618423	0.824391	0.299095	0.0192254	0.107053	0.320151	0.496642	5.57346e-05
Rps15a	0.156396	0.724517	0.086226	0.805803	0.286423	0.342615	1.04801	4.95155e-05
Ncaph2	-0.0137773	0.911242	0.169616	0.0458101	-0.132225	0.159019	0.156364	0.234057
Hipk1	0.170568	0.463872	-0.0511976	0.625493	0.110847	0.268053	0.0219676	0.835626
Gprc5b	-0.144586	0.433581	-0.0299716	0.861036	0.146749	0.457801	-0.00728693	0.944426
Man1a2	-0.0540947	0.648982	0.000876181	0.993128	0.015928	0.884472	-0.0374882	0.730368
Ceacam5					0.0196556	0.997363
Tppp2	-1.96639	0.766742			0.0101666	0.998636	-0.957311	0.828047
Acyp1	0.00160558	0.994476	-0.11077	0.490729	0.111076	0.512791	0.022792	0.875284
Cldn13	0.13461	0.983881					1.0803	0.80637
Cd163	0.421601	0.323831	0.835059	0.0301752	-0.149521	0.744084	0.406787	0.207055
Hdac5	-0.215086	0.267813	-0.0125629	0.923545	0.00701995	0.954159	-0.140746	0.373167
Rala	-0.18817	0.118362	-0.052427	0.466991	-0.0441318	0.62793	0.020758	0.84606
Clec3a	0.137544	0.983529	1.03464	0.870422
Vdac3	0.0529118	0.637258	0.0155949	0.81002	-0.111442	0.168052	0.0604479	0.667788
Slc1a7	1.47241	0.329986	0.28962	0.89783	2.86811	0.166343	-2.39816	0.342354
Vps72	0.0186405	0.87078	0.0545668	0.715889	0.121863	0.206759	-0.115746	0.331477
Gabpa	-0.118705	0.489375	-0.0342694	0.717561	0.143316	0.128751	0.192634	0.163512
Bmp7	0.0680995	0.909348	0.0135508	0.98055	0.621648	0.401244	0.0385451	0.946617
Dynll1	-0.422261	0.137481	0.0617503	0.569699	-0.0768685	0.530861	0.102126	0.484313
Pdcl	-0.208012	0.151154	0.0105001	0.929227	-0.0350656	0.799949	0.266674	0.0568473
Tmem184b	0.151634	0.451507	0.179241	0.241589	0.0531361	0.622702	-0.2419	0.196005
Rsph14	-0.566293	0.597558	0.583334	0.57317	0.895711	0.447707	-0.077755	0.892883
Nf2	0.0706939	0.545492	-0.0248489	0.815902	0.0477088	0.524602	-0.0664303	0.477109
Cabp7	0.265097	0.316304	0.143879	0.523087	-0.229876	0.259025	-0.0653429	0.730174
Zmat5	0.18657	0.346812	0.149189	0.332735	-0.11554	0.419925	0.183226	0.249881
Ewsr1	-0.106864	0.630928	0.0445956	0.526466	-0.0291463	0.702265	0.050883	0.633809
Ap1b1	0.251589	0.000583686	-0.150063	0.227305	-0.0150528	0.85428	-0.154985	0.152646
Derl3	-0.358468	0.634129	-0.228548	0.77492	0.620263	0.335145	0.246146	0.704215
Gstt4	0.134905	0.983845			-0.64888	0.913091	0.115804	0.979038
Tbx1	0.000593953	0.999242	-0.338662	0.753429	-0.9723	0.164451	1.61412	0.0363423
Gnat2	3.75288	0.0088731	-0.343377	0.812125	0.00337764	0.998256	1.06763	0.353723
Bcl2l13	-0.0788836	0.845041	-0.159771	0.512637	-0.0974289	0.781158	-0.589896	0.00522904
2610028H24Rik	-1.4475	0.282519	-0.302077	0.832768	2.83391	0.103449	1.09072	0.275253
Spatc1l	1.08454	0.66276	0.165785	0.944445	-1.94738	0.594772	-3.122	0.348463
Dqx1	0.245055	0.82955	-1.00437	0.13669	0.889111	0.25776	-0.202682	0.827144
Ccl8	3.78844	0.023358	0.429893	0.871534	-0.417076	0.907389	0.786876	0.584988
Lnpk	-0.0845024	0.514144	-0.0937543	0.571293	-0.055397	0.688518	-0.00925977	0.963455
Prr29	-1.64551	0.131348	-0.232118	0.820339	1.32468	0.204618	0.456013	0.495155
Mymk	0.65372	0.414082	0.257175	0.806961	0.324028	0.639893	0.439513	0.61479
Fam163b	0.0287011	0.946443	-0.131186	0.673796	-0.428828	0.124158	-0.207245	0.364726
Trpm5	2.2562	0.251855	0.171251	0.905708	-1.76629	0.219251	-2.13614	0.087559
Ascl2	1.99067	0.0197479	0.649334	0.477846	1.3544	0.0639299	-0.263409	0.757507
Rarres2	-0.143496	0.792654	-0.367741	0.459539	0.959773	0.125001	0.449382	0.0295502
Pttg1ip	0.36364	0.0258099	0.0386562	0.803961	0.290198	0.120875	0.310841	0.00443477
Trpm2	-0.0885699	0.752129	0.0710834	0.774108	0.221957	0.33202	-0.324253	0.252195
Ube2g2	0.146307	0.457124	-0.141658	0.283406	-0.0717511	0.665699	0.140088	0.30019
Mpo	1.00428	0.562037	1.25317	0.523657	-0.809338	0.620384	1.57694	0.0561723
Lpo	0.922263	0.197882	-0.132593	0.880941	0.493601	0.429821	0.930783	0.276184
Met	0.502614	0.260129	-0.630305	0.206861	1.38316	0.00308645	0.227803	0.579954
Slc16a12	0.61607	0.427745	-0.899675	0.28422	1.43414	0.123703	0.235225	0.760248
Syn2	-0.270586	0.173327	0.145846	0.533206	-0.166429	0.475228	-0.380768	0.040538
Elk1	-0.36826	0.312347	0.125796	0.457107	-0.0230349	0.915602	0.106526	0.528694
Nav1	-0.0165516	0.944252	-0.0221364	0.891607	-0.118594	0.554258	-0.143943	0.430597
Tnpo1	0.211509	0.228185	0.0336007	0.820923	0.0858688	0.590041	0.238834	0.062588
Myod1	1.41955	0.388347	1.6859	0.115104	-0.493396	0.528455	-1.68115	0.500206
Otog	1.30124	0.588592	-2.46169	0.603522	0.478076	0.821311	-1.05607	0.784393
Rnmt	-0.231104	0.137725	-0.0642586	0.635779	-0.145182	0.247828	-0.102378	0.456131
Kcnq1	-0.241513	0.814178	0.656133	0.606498	0.886402	0.50395	-0.069493	0.939758
Srp14	0.0437769	0.755232	-0.0289354	0.761519	-0.0540482	0.603872	0.0565409	0.680732
6330409D20Rik	-1.94094	0.0301444	-0.63722	0.487101	-0.936099	0.123917	0.154169	0.874041
Cdk9	0.339786	0.00233652	0.0914252	0.56831	-0.0548258	0.64752	-0.0204423	0.880369
Tor2a	0.188087	0.381418	0.176371	0.196008	-0.120873	0.546791	-0.0101459	0.942026
Fpgs	0.0232851	0.93517	0.173655	0.433584	0.0365928	0.851391	0.140115	0.560782
Mrtfb	0.0651415	0.826333	-0.156938	0.453432	-0.170898	0.458284	-0.267768	0.0665658
Cbx5	-0.27449	0.0683752	-0.122083	0.167827	-0.0228449	0.78495	-0.000122461	0.999159
Odam	0.134533	0.98389					-2.38037	0.583217
Apobec3	1.2792	5.90799e-09	0.415283	0.133784	0.978087	0.000298171	1.20203	0.000182466
St6galnac1	0.133729	0.983986	0.0682587	0.991414	0.0191205	0.997435	-1.56355	0.721282
Taf7l	3.3802	0.102296	1.08713	0.422532	-0.877227	0.446596	-1.48724	0.558352
Sardh	-0.427723	0.091517	0.400539	0.190872	-0.0268256	0.915765	0.180458	0.410714
Vav2	0.141355	0.495676	-0.0127803	0.952492	0.0895907	0.610935	0.0214495	0.935885
Tex15	-0.423503	0.405784	0.122309	0.795938	0.504578	0.299939	-0.430318	0.486928
Ppp2cb	0.111576	0.427675	0.102976	0.205345	-0.0168032	0.84482	-0.117241	0.3098
G0s2	-0.0711605	0.796266	0.228995	0.258204	-0.185269	0.378793	0.267124	0.2429
Dmap1	0.107855	0.445159	0.105965	0.383855	0.0711761	0.504461	0.114795	0.439997
Pla2g12b	2.15002	0.744316	1.60888	0.79832	0.0149045	0.998001	1.21327	0.7831
Mcu	-0.16843	0.364221	0.0364955	0.809226	-0.100385	0.443768	-0.279092	0.0598581
Oit3	0.709934	0.667508	-0.721628	0.688082	2.96252	0.0303473	1.06243	0.601372
Tex11	1.82431	0.164357	0.900607	0.256313	-0.142915	0.786573	-0.91495	0.273534
Bcr	-0.0368688	0.843464	-0.213574	0.154107	0.140901	0.44554	-0.415245	0.00126972
Fxyd5	0.934721	0.0234121	0.571814	0.145946	-0.0393899	0.914856	0.342516	0.247378
Kcnd1	0.319487	0.236585	-0.0467261	0.847554	0.0345492	0.852978	-0.142247	0.550265
Tfcp2	-0.120284	0.503973	0.498442	0.0227328	-0.138609	0.437797	-0.471001	0.0283101
Pou6f2	-0.784003	0.193591	-0.0554974	0.923915	0.251312	0.70441	-0.562489	0.38463
Pou6f1	-0.0343194	0.881115	-0.110623	0.452416	-0.0998836	0.482422	-0.388368	0.000958023
Ubp1	0.0775459	0.706836	-0.0460064	0.760821	-0.118797	0.43953	-0.167053	0.243008
Nuak2	1.20226	0.00467435	-0.230629	0.521112	-0.03028	0.930205	0.690243	0.0493191
Cilk1	-0.121075	0.496035	0.0190838	0.878555	0.151569	0.208799	-0.133921	0.387877
Sdhb	0.173154	0.288274	0.00700328	0.941409	-0.177843	0.0257595	0.0735275	0.640343
Cox4i2	0.661287	0.239868	0.493917	0.439103	-0.548974	0.284151	0.239525	0.703375
Snap47	-0.0848872	0.563775	-0.000205704	0.998784	-0.160794	0.222658	0.0812852	0.644524
Wnt3a	0.735	0.796789	0.526826	0.695499	2.28521	0.0774977	-1.09015	0.624423
Kdsr	0.216716	0.109608	-0.0370022	0.710667	-0.0681111	0.375573	-0.104522	0.283574
Vps4b	0.106937	0.562888	0.116605	0.414061	-0.0586997	0.739492	0.0724962	0.715901
Rps25	-0.0742653	0.791836	0.244881	0.0403407	0.0551651	0.643175	0.388863	0.0148509
Nxf2	-0.855388	0.751207	-2.8811	0.207099	1.50046	0.486309	0.265874	0.879061
Tafazzin	0.405951	0.0532013	-0.125592	0.508867	-0.0634046	0.523953	-0.0801209	0.609543
Kif19a	-0.291638	0.404855	0.0623895	0.825591	0.470583	0.249428	-0.0455716	0.875899
Aldh3a2	0.0105214	0.930597	0.0252665	0.770431	-0.066893	0.526214	-0.0398899	0.730369
Zmynd10	-0.109781	0.861972	-0.366416	0.43524	0.573483	0.431763	0.797718	0.0848053
Tmem115	0.0931653	0.619474	-0.0674145	0.402206	-0.00539217	0.954517	-0.0942983	0.406169
Hyal2	0.306774	0.433288	0.0390723	0.917256	-6.49925e-05	0.999821	0.00995313	0.972062
Ifrd2	0.430276	0.173506	-0.431585	0.0863858	-0.204956	0.385874	-0.530361	0.129172
Hyal1	-0.0546563	0.874235	0.352099	0.306648	0.531944	0.165899	0.270216	0.264617
Tusc2	-0.189534	0.150194	0.091197	0.268059	-0.073721	0.502991	-0.149024	0.149545
Nprl2	0.0315384	0.872415	0.0732814	0.538667	-0.174944	0.158277	0.0459874	0.739085
Slc38a3	0.0829601	0.822857	-0.221175	0.561216	0.574932	0.177161	0.230238	0.3421
Cacna2d2	0.0557888	0.904174	-0.852543	0.106442	0.498923	0.101205	-0.378669	0.0999835
Rassf1	0.30147	0.172831	-0.194444	0.121405	-0.115824	0.399082	-0.259113	0.14844
Epn3	1.33888	0.237768	-0.277796	0.750911	0.747698	0.432727	0.349871	0.746515
Rnf112	-0.288271	0.343658	0.167186	0.589996	-0.111312	0.701106	-0.0141457	0.952288
Slc3a2	0.335273	0.035085	-0.26898	0.105594	0.13576	0.184653	-0.0768733	0.551062
Nxf1	-0.0343761	0.785203	0.0608849	0.595585	-0.0491446	0.612461	0.212807	0.110845
Stx5a	0.00415532	0.977304	0.0181449	0.892582	-0.0837741	0.419744	0.0585931	0.614958
Slc47a1	-1.0924	0.0542274	2.0455	0.000502978	-0.31057	0.626193	0.375047	0.500392
Pifo	0.0608996	0.943934	-1.03247	0.237831	0.982178	0.317731	0.357217	0.675831
Tnfrsf13b	0.22547	0.575754	1.50561	3.90762e-05	0.94405	0.0342619	1.81665	3.96386e-09
Spire2	-0.340337	0.115701	0.0175004	0.91296	-0.0211026	0.884913	-0.446115	0.034644
Prox1	-0.0999397	0.808689	-0.0387361	0.889632	-0.270466	0.21682	0.0112567	0.961425
Raver1	0.224443	0.102044	-0.0163145	0.867714	0.12556	0.160252	-0.0671931	0.631654
Bltp2	-0.0585522	0.493664	0.00285556	0.974286	0.0838203	0.435667	0.0672108	0.490081
AI597479	-0.00937387	0.95161	-0.0237089	0.794484	-0.0272708	0.732536	-0.0141496	0.9041
Tmem86a	1.21225	0.0202014	0.180932	0.582423	0.484552	0.216452	0.456023	0.138229
Optc	-0.468004	0.586462	0.453102	0.718479	0.494538	0.533944	-1.04203	0.207923
Tex14	1.75166	0.103088	-2.94025	0.000246997	0.939013	0.35648	-0.859699	0.435346
Ifi35	1.14391	0.00376004	0.791653	0.0226449	1.08271	0.00146936	1.00189	0.00333772
Rdm1	-0.227189	0.498361	0.040569	0.894058	0.261809	0.415768	0.523303	0.0024126
Nedd8	-0.17225	0.350303	0.0232461	0.82554	-0.0553961	0.62002	0.203506	0.135479
Gosr1	0.0604232	0.643459	-0.0322492	0.681183	-0.0833601	0.160696	0.0478298	0.60298
Mrpl52	0.0787435	0.793679	0.0441119	0.786952	0.233899	0.0509705	0.293734	0.0973425
Spaca7			0.0700454	0.991189
Kansl3	0.16753	0.242201	-0.0911716	0.282639	-0.0509586	0.460542	-0.14483	0.243704
Eya4	-0.00396281	0.989731	0.518646	0.0227171	0.0806352	0.667647	0.411666	0.0638321
Ebf3	-0.754373	0.333558	0.102713	0.88678	0.677984	0.235936	0.088369	0.836038
Uckl1os	-1.29095	0.0474324	-0.302039	0.587269	0.730433	0.199442	-0.0919717	0.791233
Myt1	0.0331058	0.905289	0.0793606	0.780898	-0.391032	0.135976	-0.488987	0.136092
Faf1	0.3986	0.00932975	-0.0760199	0.408486	-0.104259	0.162609	0.0488444	0.677263
Gm266	-0.0580788	0.85919	0.0779929	0.744047	-0.0342478	0.873178	0.185293	0.534764
Tsacc	0.72074	0.362156	-2.04072	0.0166884	0.31536	0.663792	-0.135736	0.85877
Mettl16	-0.529446	0.142258	0.193231	0.378789	0.0499496	0.84339	-0.153268	0.244918
Dazl	-0.985938	0.0214377	-0.124091	0.680418	0.148772	0.581267	0.221788	0.517088
Apol7a	-2.15707	0.362096	1.22759	0.458152	-2.53057	0.112367	-1.81987	0.260123
Pigyl	-0.0183149	0.948961	-0.0839233	0.609738	-0.0209685	0.835481	0.205051	0.168705
Rbm25	0.0630592	0.746121	-0.0576608	0.65362	-0.103069	0.382981	0.208816	0.214505
Psen2	0.274779	0.194761	-0.0446026	0.833216	0.202117	0.215915	-0.38926	0.0744708
Acaa1b	-1.21479	0.263275	0.142622	0.869451	1.18047	0.151229	-0.649543	0.437887
Plcd1	0.397608	0.114123	0.0569891	0.817284	0.418385	0.175999	0.31552	0.186288
Fads1	-0.15713	0.26814	-0.0868851	0.534719	0.0428562	0.769186	-0.137455	0.252521
Lmbr1	0.02653	0.895059	-0.11675	0.367214	-0.0249571	0.865139	0.0766628	0.632547
Tnfrsf22	-0.380553	0.580238	-0.147973	0.77875	0.395665	0.401701	-0.349583	0.513778
Cars	-0.205345	0.217744	0.238649	0.176748	-0.00308996	0.985078	0.146326	0.416874
Phlda2	0.13659	0.98217	1.08352	0.771182	-0.0191754	0.997275	2.93218	0.123316
Wnt2	-0.241919	0.678326	-0.323295	0.273274	0.177728	0.668796	0.17155	0.623323
Gabra1	-0.123048	0.595203	-0.215924	0.246506	-0.219492	0.266155	-0.330247	0.0395154
Grid2ip	0.570227	0.388619	-0.31868	0.665555	0.542077	0.286572	0.343375	0.524012
Kdelr3	-0.160121	0.82683	-0.134633	0.797644	1.50533	0.0882954	0.511656	0.275413
Cfap97d1			0.0715505	0.990999	0.00852487	0.998856
Apip	-0.475112	0.0295983	-0.161455	0.415293	0.25582	0.20112	0.149651	0.389875
Pdhx	0.0183414	0.883453	-0.0173017	0.875949	-0.116112	0.211666	0.0290926	0.835897
Vac14	0.115222	0.347306	0.0568638	0.545976	0.160918	0.0539182	-0.220261	0.189357
Mcoln2	1.55339	0.378123	0.531595	0.873842	-0.909206	0.778485	1.88626	0.550738
Slc5a1	0.900193	0.29323	0.432289	0.500461	0.910394	0.0859256	0.46217	0.448503
Akt1s1	0.205622	0.181714	-0.0331539	0.813865	-0.212996	0.13066	-0.233661	0.182757
Tbrg1	0.117084	0.486041	-0.0314312	0.707788	-0.0225194	0.763711	0.00743842	0.941544
Panx3	0.134103	0.983941	0.0687717	0.991349	0.0174366	0.997661
Adssl1	0.559577	0.0653649	-0.0130449	0.960571	0.341328	0.248788	0.329368	0.128429
Cfap161	-0.655072	0.424424	-0.800682	0.238043	1.52563	0.0864454	0.75929	0.0338797
Brf1	0.434308	0.00352668	0.0805194	0.261353	0.0744077	0.334782	-0.104362	0.484172
Vipr2	1.98536	0.0137247	0.151562	0.862967	-2.0422	0.0181313	0.948715	0.1895
Odc1	0.610397	0.0344863	-0.0348212	0.878038	0.227341	0.341449	0.244405	0.161795
Thg1l	-0.0750413	0.801626	0.172425	0.291551	0.191404	0.24966	0.311119	0.155301
Adam19	-0.436401	0.157462	-0.291994	0.0297422	-0.00722781	0.968117	-0.394705	0.0927686
Pabpc4	-0.134105	0.46711	0.0235927	0.824176	-0.00205129	0.983862	-0.032358	0.777904
Exoc3l2	1.50408	0.0360434	-0.33391	0.744448	0.79033	0.29998	-0.88334	0.331196
Zfp296	-0.485675	0.530134	0.0640827	0.91804	0.0113465	0.981585	-0.348047	0.549731
Plin5	0.0372005	0.951743	-0.653824	0.300236	0.789607	0.274995	0.842663	0.0594149
Sugp1	0.02443	0.811284	-0.0472308	0.675234	-0.088461	0.280481	-0.102938	0.37752
Dmrtc2	0.13397	0.983957	-2.75807	0.660287	1.46577	0.737723	-1.5642	0.721184
Dhdh	0.334982	0.111493	0.0646411	0.642991	0.00848194	0.954176	0.278124	0.0740808
Zfp790	-0.0807382	0.666533	0.0616446	0.74865	-0.00678199	0.975041	-0.351948	0.0509289
Cpb1	-1.7916	0.152662	0.181626	0.94387	-0.32514	0.868505	0.702849	0.575107
Slc25a41	-0.620621	0.746273	-1.87691	0.523476	-0.49993	0.797209	-0.685701	0.861801
Fsd1	-0.497937	0.205915	-0.0533247	0.839604	-0.101619	0.618137	-0.202979	0.196107
Pinlyp	0.135267	0.983802	-0.891607	0.888208			1.07382	0.807507
Fuz	0.157718	0.647988	0.0923596	0.725797	0.179257	0.482657	0.150484	0.475673
Sptbn4	-0.166005	0.413505	-0.0349501	0.863834	-0.0202489	0.929886	-0.152118	0.323491
Pgam1	-0.0992085	0.337964	-0.0389576	0.464948	-0.0929724	0.239773	-0.217821	0.0210929
Evi5	-0.196201	0.103734	0.0371995	0.654182	-0.153232	0.0958101	-0.0919535	0.578757
Evi5l	-0.0590931	0.585147	-0.0122604	0.885986	0.0559204	0.587836	-0.233603	0.0464224
Snapc2	0.0204165	0.923235	-0.149105	0.236389	0.0758391	0.605313	-0.0158897	0.921044
Git1	0.0295113	0.910534	-0.16367	0.225445	-0.081744	0.634227	-0.252578	0.117419
Gltp	-0.214077	0.288198	0.166938	0.442253	0.328848	0.196804	0.259154	0.103102
Bnip2	0.231362	0.164879	0.253317	0.0346281	0.023313	0.879815	0.42922	0.0239623
Ccnt1	0.0904724	0.674255	-0.0750745	0.580363	-0.0899253	0.535657	-0.402845	0.0590189
Scarf2	-0.111131	0.777108	0.373738	0.23841	-0.0479878	0.855065	0.289435	0.371422
4930579F01Rik	0.133965	0.983958
Brms1l	-0.199747	0.412332	-0.0652985	0.574263	-0.0856313	0.484616	-0.119582	0.309008
Med15	0.0278341	0.922459	0.06456	0.723494	-0.05562	0.724146	-0.181014	0.201172
Dhdds	0.0183664	0.866339	0.100576	0.333263	-0.168016	0.0274747	-0.070701	0.547329
Crybg2	-0.0978736	0.873452	-0.826066	0.280276	-0.515282	0.43713	-1.63285	0.0141548
Ubxn11	0.398212	0.402056	-0.202436	0.63291	0.716908	0.202374	0.127227	0.718127
Mogat1	-0.60354	0.733109	-2.5928	0.0592074	1.0728	0.427573	-0.407701	0.764667
Tex22	-1.2385	0.828607	-0.155914	0.964862	0.362664	0.934235	2.26328	0.264185
Wnt8a	0.141648	0.970141	2.78197	0.37412	1.46602	0.692037	1.08712	0.80517
Tjap1	0.141787	0.554172	0.118499	0.612922	-0.00228495	0.989359	-0.39689	0.264382
Ehf	-0.35687	0.768585	1.56497	0.223829	1.45582	0.330381	-0.375104	0.771701
Nanog	-1.35698	0.467582	-1.91881	0.398858	1.32457	0.47841	-0.535748	0.722016
Rpl15	0.0540999	0.834309	0.106547	0.255902	-0.00819064	0.932243	0.220709	0.0766051
Tmem167	-0.128133	0.295326	-0.0142102	0.833333	0.0024581	0.971583	0.0781891	0.558354
Steap4	2.96652	1.46265e-06	-1.05851	0.234606	1.9366	0.056344	0.900121	0.2481
Mplkip	-0.167162	0.445933	0.0156662	0.92555	0.0240042	0.893881	0.149521	0.398883
Kif11	-0.77161	0.0581138	-0.245276	0.433354	0.580542	0.15849	0.966676	0.0182703
Rpa3	0.0681976	0.75863	-0.255713	0.28994	-0.258383	0.222973	0.124063	0.531552
Mlkl	2.64283	0.0114419	-0.352225	0.788768	2.44491	0.0862949	1.88484	0.189229
Phox2b	-1.15125	0.756259	1.39352	0.826102	-1.03902	0.785556	3.09156	0.322264
Tnpo3	-0.0255041	0.894322	0.0371898	0.661376	-0.00605723	0.950248	0.103184	0.448176
Ttll5	0.135694	0.668458	-0.0324714	0.887327	0.178987	0.415135	0.00647822	0.972308
Zfp715	-0.218112	0.298884	0.0488724	0.723281	-0.164936	0.230325	-0.0472648	0.814554
Retn	3.28821	0.185454	1.11315	0.562095	1.27775	0.359599	-0.467111	0.863736
Acp4	2.34308	0.723227	0.0686894	0.991359	-0.798465	0.893209
Cdh23	0.813115	0.301101	0.691773	0.43486	0.922429	0.17137	0.433829	0.516271
Rps5	0.106329	0.607728	0.313621	0.0264867	0.111074	0.298149	0.441378	0.00483944
Podnl1	-1.58452	0.257958	0.286192	0.871109	0.559086	0.772454	1.66189	0.396199
Adgrl1	-0.195197	0.295801	-0.0940461	0.573063	-0.0879979	0.665301	-0.428445	0.00343448
Amotl1	0.089286	0.819077	-0.0171096	0.951513	0.647598	0.06912	-0.00313521	0.987735
2200002J24Rik			0.0726578	0.99086	0.00525001	0.999296	-0.707227	0.872472
Etv5	-0.142319	0.480656	-0.0531424	0.73294	-0.0524147	0.749358	-0.495476	0.00223092
Tmem190	-0.420096	0.927994	-3.53088	0.512532	3.58739	0.117272	-0.843862	0.732275
Gfod2	-0.175033	0.561472	0.134385	0.630128	-0.197532	0.428338	-0.495595	0.0814253
Enkd1	0.0912682	0.666349	0.291315	0.106991	0.114665	0.565294	-0.00865015	0.965185
4933405L10Rik	1.27833	0.273729	0.333417	0.803938	0.296987	0.798437	-0.216351	0.862811
Atp6v0d1	-0.0135414	0.901998	-0.0135873	0.887185	-0.118332	0.271774	-0.0477301	0.70082
Ptprs	-0.0618315	0.773835	-0.125656	0.495007	-0.12402	0.552728	-0.315079	0.0307428
Slc41a1	0.192248	0.186942	0.0448612	0.493467	0.178407	0.0182624	-0.00227084	0.986146
Fer1l4	1.29187	0.845238	0.0682759	0.991411	0.0190393	0.997446
4931406B18Rik	0.133792	0.983979	0.0683518	0.991402	0.0187062	0.997491
Iglon5	-0.0332715	0.893014	-0.167168	0.334168	-0.0773068	0.639694	-0.119461	0.592543
Igf2bp1	-1.11628	0.551661	-1.10064	0.71805	1.4677	0.360185	0.121098	0.952272
B4galnt2	-1.67484	0.800839	0.908861	0.731133	0.720349	0.642576	1.53245	0.561712
Zfp651	0.277947	0.128522	-0.0629984	0.476241	-0.0658387	0.45146	-0.24267	0.0269331
Nelfb	0.166319	0.409284	-0.00579217	0.963165	-0.018869	0.857137	-0.269521	0.0884552
Card14	1.70927	0.0114988	1.25311	0.0772442	-0.483283	0.452804	0.634094	0.220913
Tmem175	0.192618	0.277748	-0.032037	0.786265	-0.0578859	0.488762	0.213315	0.0920998
Bcas1	0.285169	0.220996	-0.160794	0.597305	0.141447	0.647034	0.308099	0.0162567
Tango2	-0.292321	0.102694	-0.0361968	0.807949	-0.0893795	0.528524	-0.00711729	0.961065
4833413E03Rik	0.134799	0.983858	-0.800252	0.890034	-0.636801	0.914738	0.116129	0.978979
Aldh1a2	-0.368366	0.480284	0.770077	0.00569985	-0.437732	0.400208	-0.114817	0.814724
Ndufs2	0.0220894	0.901783	0.00885184	0.875129	-0.0644301	0.363971	0.0263453	0.826736
Snx31	2.91702	0.0303321	0.0183858	0.986273	0.327992	0.700565	0.249944	0.806959
Atraid	0.280169	0.0845626	0.0287521	0.721949	0.0721869	0.545092	0.275956	0.0291625
Cad	0.237418	0.346811	0.233985	0.417926	-0.0243792	0.925343	-0.0768967	0.730815
Lypd8	-1.56038	0.733331	1.0701	0.864422	0.0164321	0.996764	-1.27423	0.641709
Sh3bp5l	-0.513397	0.0890771	-0.0535997	0.582016	-0.114991	0.156491	-0.372542	0.0474625
1810065E05Rik	0.134979	0.983837
Atad1	0.11631	0.338377	-0.112751	0.296633	-0.151689	0.0235586	0.0650216	0.541375
Pten	-0.0656437	0.597669	-0.0279661	0.741105	-0.126064	0.205517	-0.199809	0.0540175
4933402N03Rik							-0.83599	0.849559
Pea15a	-0.29541	0.00683323	0.0719563	0.489578	0.0453291	0.633105	0.225445	0.0769313
Timm23	0.0772648	0.648088	0.0391317	0.649977	-0.153225	0.0472818	0.0964817	0.520725
Tnfaip8l2	0.642421	0.0313445	0.956235	0.0012688	0.727888	0.00643654	1.66798	1.21832e-12
Trnt1	0.0293251	0.746733	-0.0053791	0.96263	-0.108043	0.287573	0.00617938	0.965064
Ly6g6e	-0.381985	0.626636	0.56194	0.215433	0.107647	0.82387	-0.981443	0.0908741
Ehmt2	0.232485	0.0282181	-0.0712392	0.451783	-0.0406991	0.690833	-0.175037	0.0773748
Elof1	-0.0980331	0.685613	0.0564348	0.763484	0.0210338	0.915116	0.152884	0.249765
Med16	0.101493	0.550385	0.138307	0.253582	-0.0341459	0.745685	-0.342377	0.0111758
St3gal1	-0.227693	0.354933	-0.158303	0.434467	-0.182158	0.391412	-0.513916	0.0128503
Tmem259	0.197065	0.0699949	-0.0245832	0.74916	0.0540081	0.407347	-0.11491	0.459385
Rnf170	0.0615181	0.732686	-0.151123	0.313957	-0.159261	0.215273	0.101232	0.51092
Clip3	0.055675	0.868908	-0.174096	0.198286	-0.0448825	0.760266	-0.496629	0.00210214
1700020L13Rik	-0.618689	0.690611	2.32786	0.138485	-0.955401	0.553782	1.02907	0.567713
Myl2	-0.41558	0.869261	1.54967	0.48015	0.520778	0.762647	-2.32912	0.308629
Dedd	-0.0495799	0.721518	0.235129	0.0998242	-0.0148072	0.920045	-0.074295	0.534252
Mcemp1	3.05793	0.00700626	-0.154206	0.911238	-1.65155	0.299565	1.74133	0.277695
Nit1	0.204076	0.14709	-0.00518835	0.959618	-0.0817079	0.30733	0.187017	0.0922695
Pax5	0.330845	0.767885	-1.49985	0.369855	1.00397	0.354078	-0.744101	0.523794
Prdm15	0.0308502	0.925779	-0.316965	0.276227	-0.0233906	0.92539	-0.196957	0.399932
Rnf168	0.0730332	0.595616	0.0587381	0.620306	-0.213122	0.0276307	-0.252011	0.0299684
Dynlt2b	0.270136	0.233441	-0.21067	0.236632	-0.152476	0.385498	0.105876	0.579874
Chp1	0.14695	0.218622	-0.049057	0.41852	-0.0615569	0.371087	-0.146762	0.130374
Sval2							0.0832054	0.984938
Trpv4	0.620387	0.580496	-0.765381	0.482585	1.32251	0.276152	0.301517	0.819193
Klhl3	-0.280905	0.290042	0.0204847	0.927712	-0.0356406	0.883846	-0.385162	0.0182678
Tvp23b	-0.22393	0.509348	-0.0936593	0.568293	0.119894	0.555941	0.283982	0.0115886
Dnajc7	0.0724249	0.431652	-0.00842542	0.891064	-0.117455	0.0782177	0.0549567	0.706879
Zfp385c	0.781049	0.337874	1.45582	0.0941552	-0.204549	0.828302	0.849926	0.25173
Cacybp	-0.356425	0.0264269	-0.123593	0.307167	0.120593	0.295277	0.0614672	0.627484
Cluap1	-0.128251	0.331328	-0.153327	0.204643	-0.159022	0.190095	-0.00960469	0.949139
Zswim7	0.357863	0.256081	0.511702	0.0472628	-0.041632	0.845956	0.203935	0.418526
Pigl	-0.258025	0.398775	0.0955309	0.610216	0.0420691	0.800016	0.0821192	0.687812
Ndufa2	-0.0225876	0.956089	0.0952854	0.573979	0.102237	0.564647	0.510973	0.00139379
Pam16	-0.112502	0.648283	-0.0652083	0.661431	-0.0807681	0.520727	0.0229385	0.853198
Glis2	-0.00291829	0.991902	0.25351	0.301304	0.201731	0.402391	-0.173791	0.494791
Cox6c	-0.0182604	0.932246	0.0973596	0.492746	-0.1505	0.216479	0.294445	0.0446802
Bicc1	-0.0871733	0.763952	0.0274674	0.918101	0.228804	0.543954	0.12942	0.622634
Ube2z	0.149712	0.456646	0.0276504	0.739753	0.0163953	0.84245	-0.211592	0.145451
Tmem87b	-0.0724509	0.694718	-0.173133	0.110501	-0.0644681	0.591964	-0.13636	0.280609
Anapc1	-0.162459	0.191274	-0.0136963	0.927545	-0.0924345	0.327124	0.00912579	0.947976
Mertk	-0.190769	0.436302	0.341118	0.0239261	0.21272	0.148207	0.199482	0.0382638
Tsg101	0.415008	0.161765	-0.0408824	0.710618	-0.130456	0.179014	0.132537	0.303471
Hps5	-0.235972	0.29355	0.185774	0.331819	0.338777	0.0797897	0.464388	0.0419861
Map3k4	-0.0173146	0.92997	0.130946	0.46319	-0.121497	0.443281	-0.179836	0.277074
Piezo1	1.27007	0.0955322	0.978329	0.189884	0.33486	0.662515	0.170796	0.806523
Blk	0.134115	0.98394	0.068725	0.991355	0.0176965	0.997626	0.123672	0.977614
Rnf166	0.269234	0.0794709	-0.045814	0.707667	-0.0861248	0.504455	0.134508	0.281321
Ankrd28	0.146399	0.245671	0.0504645	0.614179	0.0166414	0.889619	0.263206	0.00748241
Ankrd52	0.0849227	0.526553	-0.079036	0.490187	0.055875	0.589964	-0.367754	0.0109367
Pkd2l2	-1.05507	0.000624616	-0.0953126	0.73488	-0.0948509	0.759219	0.26276	0.461889
Srp19	0.0126538	0.945346	-0.219496	0.0759011	-0.169892	0.100008	0.00602929	0.966631
Tmbim7	-1.02635	0.877572	0.0692216	0.991292	-0.622377	0.916662
Clec4f	0.134049	0.983948			0.0178774	0.997602
Klra17	0.13436	0.983911	0.0690435	0.991315			1.089	0.804841
Wdfy2	-0.0998534	0.359673	0.0307953	0.71153	-0.0677981	0.461821	-0.00617303	0.955806
Rbsn	0.0488174	0.712734	-0.141207	0.0564286	-0.0264963	0.793497	-0.0603374	0.531611
Mrps25	-0.158048	0.664066	0.0669041	0.797108	0.12037	0.525094	0.179637	0.34185
Dguok	0.266564	0.453397	-0.071626	0.820597	0.0499519	0.831866	0.131174	0.410246
Camta1	-0.117502	0.628606	0.057768	0.745371	-0.112896	0.581166	-0.329295	0.0595261
Csf1	0.284652	0.111963	0.62906	0.000847049	0.727008	2.37999e-05	0.746214	3.36363e-05
Strip1	-0.0755619	0.669111	0.0767212	0.581505	-0.145661	0.257381	-0.348474	0.0026285
Kif1a	-0.141088	0.344332	-0.0190734	0.805219	-0.0115019	0.887403	-0.206052	0.0997748
Alx3	-1.22043	0.202883	0.720267	0.310874	1.35123	0.100899	0.281724	0.711854
Slc25a11	0.039566	0.724213	0.016234	0.835945	-0.131355	0.0769002	0.00318728	0.973434
Chrne	0.134553	0.976206	-0.795145	0.663859	-0.037155	0.98866	3.25532	0.229923
Cmc2	0.291267	0.448382	0.531836	0.0936128	-0.107535	0.612205	0.16861	0.433254
Chfr	0.17105	0.274636	-0.315516	0.064698	-0.00707415	0.965459	0.0525537	0.7588
Ceacam16	2.55512	0.0741442	1.47963	0.305986	1.33253	0.483789	-1.00104	0.436328
Hoxa2	1.03306	0.80312	0.0684684	0.991387	-0.703019		-0.740803	0.851789
Adam28	3.60578	0.106638	0.325577	0.888504	-1.1761	0.558287	2.05686	0.375671
Ankrd53	-0.925584	0.137262	0.302538	0.745432	0.274329	0.703836	-0.425293	0.706246
Tex261	0.126554	0.414623	0.221028	0.0459092	0.205816	0.127722	0.326685	0.00224617
Fam120b	-0.220256	0.175191	-0.0930297	0.280624	0.0175074	0.80268	-0.0656894	0.520619
Tbp	0.184537	0.614281	0.00979364	0.963284	-0.0437547	0.729297	0.0825169	0.683472
Psmb1	0.122174	0.417714	0.0486168	0.54485	-0.143016	0.0627593	0.128239	0.419104
Pdcd2	-0.0493321	0.79884	0.0229525	0.886113	0.123851	0.342783	-0.0458867	0.765025
Dll1	0.0500045	0.865266	-0.304756	0.265343	-0.220545	0.398087	-0.195974	0.555297
Nol3	-0.139985	0.451617	-0.0372765	0.743016	0.065693	0.56989	0.0822521	0.513759
Fhod1	0.501882	0.146984	0.108113	0.758033	0.382672	0.369302	0.774574	0.0195169
Plekhg4	0.131348	0.717958	0.0414388	0.931862	-0.0311786	0.955617	0.324715	0.565265
Slc9a5	0.271685	0.240957	-0.348934	0.237139	-0.201758	0.366314	-0.156231	0.48106
Elmo3	1.2971	0.0164561	0.332396	0.454793	0.294681	0.584653	0.148816	0.778193
Stc1	-0.452051	0.26157	-0.296166	0.326827	-0.0377978	0.897728	-0.291315	0.418111
4931428F04Rik	-0.479156	0.0156088	0.0769254	0.642164	0.107132	0.562427	-0.129037	0.455021
Tppp3	0.158468	0.682693	-0.0474056	0.880812	0.262438	0.509619	0.379938	0.0102697
Msh3	0.290571	0.173419	-0.150478	0.247645	-0.133122	0.377746	0.102605	0.521023
Adamts13	-1.4439	0.136	-0.0528197	0.964734	-0.119624	0.886565	-0.945598	0.108452
Tmem208	0.0518666	0.867896	0.183316	0.248044	0.00169958	0.991984	0.290503	0.0618136
E2f4	-0.0133008	0.948199	-0.0358043	0.755085	-0.033967	0.844299	-0.201457	0.241747
Surf4	0.514955	0.057591	0.00405046	0.980578	0.22883	0.209272	0.0590395	0.750298
Surf2	0.21409	0.140875	-0.203715	0.077025	-0.0527992	0.68698	0.0858125	0.591228
Dnajb9	0.20914	0.424943	-0.0454782	0.677407	-0.0175789	0.875615	-0.026564	0.849571
Naf1	0.0426359	0.859125	-0.118456	0.521336	0.201706	0.276003	-0.0185469	0.934807
Yes1	-0.356479	0.0344483	-0.00226951	0.989579	0.126934	0.424949	0.177467	0.294772
Ppp1cb	-0.105676	0.711706	0.0713317	0.463756	-0.126208	0.211359	-0.0740621	0.508275
Gorasp2	0.193674	0.468846	-0.169749	0.162856	-0.00108348	0.989488	-0.108395	0.320475
Tsen15	-0.0486638	0.740607	0.0246378	0.823217	-0.275877	0.0131048	0.0114469	0.940113
Oc90	-0.233451	0.886642	-4.2901	0.0110008	0.792796	0.741833	-0.541998	0.752537
Efr3a	-0.129408	0.481424	0.132229	0.372212	-0.134441	0.427394	-0.213929	0.21135
Trappc2l	-0.233734	0.348401	0.164485	0.502566	0.137474	0.549184	0.160847	0.607602
Acsf3	0.117344	0.531788	0.0169924	0.888711	0.0707549	0.558053	-0.15862	0.40383
Ddx19a	0.307137	0.0615947	0.070513	0.607917	-0.0630005	0.62071	-0.109634	0.441463
Galns	0.643092	0.00795291	0.10345	0.555478	-0.123391	0.38438	0.0753018	0.69826
Gata2	0.257875	0.651232	1.6326	0.104896	-0.62963	0.384391	-0.27046	0.680345
C8g	1.0086	0.132214	-0.15407	0.848728	0.773637	0.190946	0.272845	0.662665
Entpd2	-0.0627028	0.767783	0.16496	0.273015	0.114718	0.348648	0.0570249	0.785094
Rabl6	-0.21671	0.172748	-0.052459	0.675808	0.120602	0.409021	0.0412088	0.751058
Ptgds	-0.0867798	0.840923	0.853771	0.00134877	0.0818142	0.87869	0.153141	0.697405
Edf1	-0.134216	0.324936	0.106915	0.212364	-0.0145961	0.858675	0.166276	0.0918677
Clic3	2.99528	0.000579877	-0.534847	0.448061	0.589703	0.490433	0.954706	0.0982649
Npdc1	0.069712	0.622798	0.0318616	0.832314	-0.0968427	0.548545	-0.0689451	0.55328
Fbxw5	0.0340832	0.807295	-0.0587509	0.579054	-0.0111968	0.911542	-0.0843383	0.542757
Slc25a13	1.22095	0.0255661	-0.116191	0.79802	0.719734	0.204749	0.627119	0.0990353
Ube2i	0.0908795	0.20057	0.00617782	0.938906	-0.0584587	0.36541	-0.117718	0.236362
Tsr3	0.199843	0.435586	-0.0791628	0.561124	-0.186741	0.117665	0.165396	0.350761
Unkl	-0.138001	0.449447	-0.0151408	0.916696	0.11497	0.396834	-0.180629	0.235007
Lrrk1	0.517818	0.237547	0.332596	0.38219	0.743898	0.0504608	1.08396	0.000168259
Aldh1a3	0.165586	0.821455	-0.621918	0.455579	0.17026	0.787553	-0.818231	0.240982
Actn1	0.523463	0.00934068	-0.129509	0.33745	0.0489908	0.737285	-0.0385367	0.880975
Sirt2	0.213801	0.200377	-0.0180191	0.902271	0.142157	0.379477	0.332558	3.32801e-05
Hnrnpl	0.157935	0.208424	-0.0971654	0.249156	-0.0286925	0.713539	-0.0965821	0.431413
Nolc1	-0.0188939	0.926631	-0.0225183	0.839826	-0.069507	0.518888	-0.0950941	0.481854
Casd1	0.0332253	0.824082	-0.0366763	0.602995	0.0788776	0.434487	0.168599	0.223015
Cnksr3	0.589473	0.116281	-0.110104	0.760687	0.262238	0.47698	0.235922	0.476262
Mtmr1	0.134491	0.445482	-0.110164	0.434282	-0.165531	0.222073	0.1363	0.396872
Hmgb3	0.535971	0.0449021	-0.263956	0.266521	-0.0424463	0.836766	-0.281099	0.0683869
Map2	-0.448056	0.03155	0.0531271	0.60434	-0.102555	0.485936	0.0133252	0.904457
Cyp2j9	-0.340455	0.205525	0.093416	0.640661	0.0501382	0.768104	0.107109	0.627498
Abca1	0.876823	0.0123035	0.0769305	0.716779	0.591338	0.00794227	0.532607	0.0257592
Nipsnap3b	-0.029039	0.879159	0.217507	0.216742	0.0265626	0.839684	0.341739	0.00747409
Lage3	0.211913	0.431101	0.0178435	0.921753	0.131928	0.512405	0.362879	0.0686009
Ubl4a	-0.154208	0.300045	-0.0170188	0.880241	-0.138509	0.263027	-0.115441	0.41861
Gdi1	-0.105164	0.41093	-0.00260527	0.982653	-0.126402	0.238445	-0.135269	0.295655
Sash1	-0.00556002	0.969606	0.0598617	0.457452	0.110363	0.0717259	-0.0418353	0.713766
Gadd45b	-0.15733	0.538136	0.0700407	0.734984	0.218866	0.202742	-0.630501	0.00502689
Slamf6	2.20733	0.00405743	1.17529	0.155294	1.91407	0.0459086	3.8442	7.04888e-08
Slamf1	-1.4638	0.336681	-0.182485	0.903021	-0.493962	0.705312	1.75364	0.273325
Zdhhc12	0.63413	0.0139468	-0.131432	0.589075	0.466873	0.0795601	0.361252	0.120501
Endog	0.161264	0.51584	0.0496421	0.737707	0.196754	0.100186	-0.0698405	0.6544
Cybb	1.68741	0.000370823	2.06875	0.000142795	1.56989	7.02841e-05	2.31046	4.19066e-09
Golga7	0.105187	0.459942	-0.0616318	0.700524	0.109222	0.540795	0.257521	0.00526713
Xk	-0.114825	0.646199	-0.175557	0.400529	-0.109165	0.593361	-0.242847	0.124839
Pcolce2	0.517012	0.487057	-0.532054	0.413901	0.969032	0.171422	0.211075	0.790093
Cd48	0.510672	0.339266	2.13205	1.73064e-05	2.17022	1.449e-05	2.53254	2.24801e-10
Clpx	0.249965	0.197808	0.0637222	0.574968	0.00696535	0.952713	0.0593873	0.595592
Trabd	0.267531	0.11791	-0.195027	0.0923643	-0.00663923	0.960443	-0.189018	0.223192
Mov10l1	-0.0678694	0.991378	0.42532	0.946219	0.984168	0.850559	1.41447	0.74826
Dennd6b	0.120669	0.497011	-0.176708	0.415099	-0.276424	0.240547	-0.226356	0.244948
Cd83	0.0437994	0.905365	0.337544	0.00807043	0.0442591	0.823205	1.00758	1.03462e-09
Cltrn	2.05155	0.224782	-0.425439	0.762188	1.34567	0.296826	-0.272557	0.839428
Ace2	0.489692	0.20464	-0.219723	0.675891	0.206903	0.671622	0.247701	0.688837
Gzmb	1.34371	0.499967	0.0687524	0.97949	3.04079	0.24061	4.30707	0.0479982
Gzmf	0.134959	0.983839
Gzmn	-0.839658	0.899711					0.116202	0.978966
C4a	-0.0178013	0.981385	-1.69995	0.0408724	-0.314378	0.649218	1.40738	0.074092
Ager	0.461781	0.565967	-0.299283	0.589446	0.0455144	0.941637	0.450019	0.465274
Atf6b	-0.125793	0.51357	-0.0677562	0.577796	0.0496377	0.699939	0.0104832	0.944656
Egfl8	0.201525	0.789305	0.673883	0.303895	0.431299	0.52035	0.879197	0.188577
Notch4	0.40262	0.487922	0.55921	0.364642	0.761707	0.096382	0.226587	0.541137
Ppt2	0.245816	0.221075	0.0296952	0.849006	0.118319	0.293181	-0.0693869	0.728132
Prrt1	-0.263489	0.494678	-0.0113234	0.951966	0.148081	0.440779	-0.269303	0.119657
Rnf5	-0.219768	0.155426	0.0563482	0.615306	0.0406307	0.618354	0.13116	0.29066
Fam163a	-0.718335	0.0155135	-0.08327	0.590889	-0.25703	0.0835631	-0.374562	0.0544117
Cacfd1	0.300448	0.172293	-0.123866	0.398277	-0.0812173	0.439381	-0.0885874	0.486609
Hivep2	-0.110165	0.705599	-0.138498	0.511685	-0.179999	0.454392	-0.406926	0.000763646
2310057J18Rik					-0.640544	0.914238
Arnt	-0.0297525	0.881336	-0.115349	0.400064	0.0320297	0.815468	-0.123539	0.353781
Itga2	0.549508	0.606341	-0.666205	0.489822	0.409442	0.558887	2.99906	0.00341969
Mocs2	0.0789598	0.631255	-0.0107008	0.89239	-0.0747521	0.454273	0.163168	0.283811
Nat9	-0.305023	0.264921	0.180565	0.44222	-0.0585262	0.806395	0.212552	0.366956
Lpl	-0.211981	0.512485	0.681958	0.0194363	0.134051	0.657347	0.701843	1.15927e-06
Atp6v0e	0.536225	0.0671512	0.0454737	0.895667	0.302102	0.435742	0.392912	0.0627339
Zfp318	-0.192722	0.410677	-0.296019	0.137411	-0.0670159	0.740233	-0.156703	0.394343
Ttbk1	-0.399028	0.0664057	-0.115968	0.384192	-0.096008	0.575946	-0.352636	0.0122653
Srf	0.0682899	0.789333	0.0842966	0.644413	0.0292736	0.863178	-0.165502	0.341932
Gata3	-0.672876	0.667965	-0.62558	0.6258	1.01787	0.429031	-0.584263	0.549623
Gata5	0.133618	0.983999	0.06808	0.991436
Lama5	1.66067	0.0300859	-0.184629	0.78811	0.926169	0.234899	0.502631	0.577939
Steap1	1.19769	0.426594	-0.867552	0.508921	1.71724	0.223957	0.890931	0.574752
Steap2	1.14731	0.182132	-0.372745	0.646568	1.05713	0.201576	0.39485	0.67266
Hspa8	-0.283824	0.276687	0.0562958	0.434633	-0.00901535	0.927687	0.18333	0.226598
Serac1	0.0089795	0.967292	-0.0114877	0.947796	-0.0703255	0.718066	-0.0556425	0.78239
Awat1	0.134225	0.983927					0.122908	0.977752
Pdzd11	-0.116182	0.405496	-0.066245	0.530672	0.0326026	0.7798	0.0397736	0.787225
Psma2	0.0729449	0.597265	-0.0155319	0.856352	-0.154268	0.0950396	0.0419219	0.773742
Mrpl32	-0.15961	0.524121	-0.240431	0.275586	0.0303502	0.82077	0.0221708	0.906529
Setdb1	0.0272449	0.774938	0.0737809	0.482324	-0.0833334	0.398882	-0.27761	0.0189486
Anxa9	-0.570134	0.393984	0.525497	0.298105	0.410866	0.414594	0.218137	0.692865
Arnt2	-0.233736	0.136025	-0.0340604	0.716626	-0.00469994	0.960336	-0.394654	0.0015731
Prune1	0.00454727	0.970373	-0.110618	0.410159	-0.13603	0.255568	-0.186487	0.195458
Cers2	0.631283	0.000749307	0.0293298	0.897205	0.195966	0.481737	0.189355	0.275186
Nlrp5					-0.691106	0.907498
Capza2	0.221868	0.115514	0.0173949	0.895176	-0.153332	0.263936	0.0690015	0.629858
Plekho1	-0.428062	0.155813	-0.125234	0.646502	0.0938664	0.599595	0.263799	0.175228
Vps45	0.444285	0.145324	0.118934	0.825375	-0.0884899	0.786102	-0.582489	0.00399826
Prpf3	-0.160614	0.354444	-0.0427185	0.777064	-0.125182	0.449721	-0.00707738	0.966825
Anp32e	0.233308	0.270285	-0.0391806	0.739103	-0.0115756	0.929878	0.0950914	0.356345
Aph1a	0.123175	0.733727	0.5347	0.105907	0.23703	0.232078	0.119542	0.577268
Tab2	0.0522798	0.867431	-0.0871267	0.265892	0.201172	0.0625399	-0.0144614	0.88411
Ppil4	-0.0854995	0.541629	0.00647615	0.943953	-0.171114	0.124533	0.00430859	0.971914
Cnih1	-0.0786499	0.334713	-0.0971759	0.212001	-0.0287279	0.709434	0.0737964	0.489376
Eps8	-0.4168	0.056941	-0.166223	0.369365	0.132113	0.397917	-0.19005	0.0777315
Med22	0.153122	0.396613	0.220502	0.0833029	0.0218431	0.823458	0.0515543	0.698575
Abo	0.133946	0.98396	1.78607	0.777628	0.743786	0.900482	0.125606	0.977264
Surf1	-0.0394179	0.852276	-0.143885	0.274164	-0.0632397	0.619254	0.150369	0.397601
Med28	-0.0236853	0.941279	-0.16842	0.209405	-0.113436	0.201966	0.240348	0.0911718
Qdpr	-0.290698	0.3252	0.01096	0.964401	0.137712	0.574614	0.234686	0.0595814
Gnrh1	-0.560965	0.661212	-1.8328	0.422255	1.88646	0.72696	2.0854	0.421634
Tnr	-0.168276	0.468127	-0.137432	0.302542	-0.00664568	0.971276	-0.176399	0.188465
Sqstm1	0.130049	0.21989	0.0106237	0.836744	-0.0383621	0.576141	-0.0709064	0.458455
Nfe2l2	0.414606	0.130346	0.158742	0.52532	0.493959	0.106959	0.619286	0.000147804
Rxrg	-0.343767	0.408206	0.465136	0.31703	-0.18436	0.615999	-0.281065	0.213161
Rxra	0.0636052	0.801765	0.0431174	0.73458	0.0605313	0.619654	-0.243077	0.0851959
Adamtsl4	0.566574	0.137232	0.0374635	0.898581	0.387894	0.362508	0.583957	0.064874
Fcrls	-0.216177	0.639741	1.45251	8.85802e-07	1.21348	1.9685e-11	1.97176	1.61145e-30
Cd5l	-1.7921	0.549988	1.03005	0.870992	0.0186597	0.997497	3.31086	0.318857
Prpsap1	0.0903915	0.605954	-0.195045	0.0521076	0.113399	0.324023	-0.120734	0.456025
Fam184b	-0.491303	0.0152449	-0.388432	0.058199	-0.251366	0.194474	-0.41223	0.0973339
Ncapg	0.0557515	0.934028	0.344112	0.494116	0.886131	0.189377	0.409369	0.63339
Lcorl	0.213593	0.408933	-0.326724	0.0546308	0.136567	0.564185	-0.0686096	0.640384
Lta4h	0.0869453	0.526249	0.118619	0.233435	-0.0126404	0.926856	0.123578	0.361369
Amdhd1	-3.96764	0.0175937	-0.363766	0.794175	1.19974	0.406699	-0.609963	0.610662
Dstn	0.222627	0.130992	0.0595732	0.67667	0.038387	0.836697	0.118362	0.426846
Macroh2a1	0.0747473	0.581732	0.035201	0.692053	0.133408	0.0773333	-0.0902466	0.39646
Gtf2ird2	0.0748302	0.747648	-0.193481	0.179825	0.0861835	0.643992	-0.383371	0.0385528
Bola1	0.315429	0.171977	0.265983	0.286613	0.0334809	0.888146	0.198371	0.238928
Castor2	-0.221414	0.137639	-0.175757	0.20989	-0.147918	0.302641	-0.350368	0.0156645
Fcgr1	1.0567	0.0297195	1.20219	0.00668636	1.12979	3.49846e-07	1.66274	8.12401e-12
Ncf1	0.878577	1.91349e-06	1.0874	4.70069e-05	0.874984	7.28401e-08	1.48384	4.48918e-25
Wnt11	0.283874	0.687557	-1.12154	0.0342287	0.634923	0.169927	-1.10864	0.0628425
Adss	-0.0217236	0.848978	-0.0635298	0.532534	-0.0750692	0.437426	-0.111881	0.323481
1700016C15Rik	2.17245	0.523891	0.0704408	0.983505	1.90135	0.595612	1.47013	0.551854
Il17rb	0.180401	0.641936	-0.0229884	0.963089	-0.137953	0.754492	0.178544	0.65197
Cacna1d	-0.0594888	0.783541	-0.0228239	0.923752	-0.0724081	0.747757	0.0173749	0.926544
Chdh	0.756133	0.13938	-0.0959404	0.836443	0.266263	0.620352	0.032791	0.95591
Actr8	0.148502	0.297027	-0.0505592	0.645826	-0.125878	0.309316	-0.116476	0.270123
Lrrc27	-0.367946	0.514604	-0.0416434	0.938989	0.20067	0.628109	-0.733754	0.0355236
Stk32c	-0.213005	0.387396	-0.0870993	0.703023	-0.274582	0.175127	-0.309712	0.0932389
Fnta	-0.0434452	0.734418	0.0357743	0.793699	0.0997046	0.44194	0.0887134	0.416102
Mtrex	-0.244685	0.0324616	-0.00679463	0.921211	-0.178485	0.0507987	-0.0307157	0.805906
Lbp	1.36448	0.156179	-0.701828	0.446544	1.73616	0.130816	0.425977	0.656556
Celsr1	0.213532	0.486875	-0.305849	0.32426	0.327083	0.335595	-0.150901	0.579894
Fli1	0.00686693	0.985568	1.13661	6.98511e-05	0.791408	0.00157643	0.902921	0.000168075
Stard13	0.453708	0.263827	-0.792696	0.0159731	0.133908	0.673506	0.23163	0.370391
Tenm1	-0.427645	0.269579	-0.298067	0.0114794	-0.0338415	0.880069	-0.225489	0.166736
Camk1g	-0.500238	0.0978324	-0.280135	0.131114	-0.346545	0.143411	-0.308183	0.0824177
Utp25	0.10404	0.689233	-0.234019	0.531281	0.0581104	0.846654	-0.16197	0.522827
Hsd11b1	0.176862	0.453323	0.26552	0.0520894	-0.0818891	0.52128	0.228525	0.310357
Syt14	0.139071	0.475238	-0.216024	0.221471	-0.179338	0.28462	-0.00998598	0.952444
H2-M3	0.831295	0.0134174	1.01559	0.0157179	1.02092	0.000268564	0.981776	3.52355e-05
Lonrf3	0.0366106	0.883174	0.344136	0.033847	0.00843211	0.956702	0.117478	0.458217
Atp5e	-0.0787362	0.859032	0.053448	0.726064	0.0918467	0.576773	0.425789	0.00293099
Nelfcd	0.135286	0.350183	-0.15746	0.143105	-0.0916353	0.423206	-0.0798641	0.555984
Tubb1	-0.827351	0.901174	0.0687363	0.991353	0.73879	0.901147	-1.80854	0.661249
Ctsz	0.814434	0.000368126	1.28917	1.9843e-05	1.3908	3.10029e-08	1.74386	1.83009e-27
Prelid3b	-0.0813932	0.457127	-0.142115	0.171162	0.0885935	0.353431	-0.0125554	0.918799
Sertad4	0.276403	0.178326	-0.234595	0.163391	0.00263489	0.984829	-0.296659	0.135043
H2-M2	0.134195	0.98393	0.976929	0.877591			1.14545	0.794945
Ube2a	0.0938378	0.527009	0.0466633	0.740866	-0.109362	0.424887	-0.156799	0.209141
Slc25a5	0.110017	0.652273	-0.0151466	0.889941	-0.0302956	0.782722	0.183508	0.183265
Atp1b4	0.133512	0.984012
Ppdpf	0.0541778	0.69222	0.133173	0.142771	0.0416524	0.683159	0.0261614	0.848064
Kcnq2	-0.212412	0.317855	0.0177204	0.934172	-0.0610301	0.807191	-0.275288	0.076244
Eef1a2	-0.248869	0.169178	0.0135144	0.930536	-0.138559	0.478594	-0.524315	0.00356861
Col20a1	0.357044	0.21228	0.0828965	0.838995	0.466724	0.119475	0.321713	0.466866
Pls3	-0.0472113	0.737539	-0.0419962	0.795555	-0.0684417	0.68559	-0.128629	0.333992
Mpped2	0.162459	0.543317	-0.0302911	0.873397	-0.136818	0.539035	-0.363921	0.0580215
Nkap	0.130444	0.631908	-0.154428	0.21796	0.128425	0.31943	0.0512645	0.687256
Ndufa1	0.0766427	0.834537	-0.0746324	0.693362	0.21776	0.226817	0.299554	0.103181
Wt1	1.81302	0.472874	-1.89024	0.329728	-2.83067	0.175602	-1.11237	0.651525
E2f3	0.0285791	0.886401	-0.201998	0.148137	-0.0873167	0.618054	-0.198161	0.116219
Cr1l	0.110907	0.455608	-0.154633	0.310971	0.138885	0.334936	0.28669	0.076108
Ppfibp1	0.0761066	0.75274	0.31219	0.226705	0.0560373	0.803914	-0.0766164	0.679261
Cd46	-0.135259	0.740279	0.00424688	0.986976	-0.0478429	0.843349	0.0613264	0.857475
Cd34	0.796358	0.0957776	0.17238	0.402197	0.00865881	0.976373	0.503756	0.00363205
Plgrkt	0.0761753	0.655106	0.0400859	0.788379	0.253262	0.150309	0.4328	0.00650405
Cd274	0.868681	0.00897981	0.825973	0.0018626	1.34118	8.30551e-07	1.28282	3.97865e-07
Pdcd1lg2	1.11048	0.70087	1.62958	0.690044	-1.37678	0.510879	-0.0702387	0.981889
Gtf3a	-0.173816	0.274001	0.0145328	0.894684	0.0383812	0.77239	0.0585966	0.718839
Mtif3	-0.143447	0.551924	0.0291197	0.888854	-0.039781	0.855089	-0.31809	0.141347
Lnx2	0.527399	0.150326	0.497479	0.16935	-0.0748565	0.756963	-0.297096	0.25093
Il19	0.134865	0.98385			0.0147994	0.998015	1.30784	0.766665
Dyrk3	0.0454949	0.823683	-0.297882	0.248679	0.0839124	0.671656	-0.230543	0.171906
Mapkapk2	0.692385	0.0067123	-0.0168385	0.914645	0.290979	0.0633915	0.0485882	0.765888
Il10	1.09597	0.869341	0.06886	0.991338	0.0171538	0.997699	1.08388	0.80574
Lamp2	0.836341	0.0285662	0.0822509	0.803991	0.604015	0.148555	0.644368	0.0132883
Atxn10	-0.0130615	0.916462	-0.0368726	0.738484	-0.115646	0.302078	0.0157777	0.914442
Foxred2	0.109704	0.582012	-0.0105564	0.936109	0.206053	0.160704	-0.387148	0.0357523
Eif3d	0.021714	0.862807	0.0425521	0.586922	-0.0356517	0.644273	0.00102669	0.991733
H3f3b	0.214273	0.22013	0.187371	0.017516	-0.000517717	0.996084	0.240962	0.0403193
Nup50	0.0512899	0.670133	-0.107446	0.163836	0.0858804	0.24069	-0.308308	0.0126276
Phf21b	-0.0150691	0.980937	-0.771936	0.154402	-0.454542	0.383761	0.499056	0.286749
Nlrp14			0.0682726	0.991412	-0.56552	0.924251	-1.19286	0.785766
Ift27	0.107822	0.634882	0.0734711	0.723596	-0.113885	0.502203	0.0803016	0.583329
Pacsin2	0.0675256	0.745463	-0.0648309	0.663192	0.124274	0.299113	0.0188674	0.898994
Cmah	-0.79399	0.512883	1.04922	0.225925	0.759735	0.290163	0.206699	0.827127
Ttll12	0.10888	0.575774	-0.0251985	0.860298	0.0341299	0.814958	-0.227594	0.184615
Bik	1.4518	0.4941	-0.697889	0.741148	2.0137	0.298308	2.19234	0.236243
Scube1	0.165522	0.683569	0.164813	0.655794	-0.415269	0.182838	-0.893189	5.26989e-05
Tox4	-0.0951225	0.358554	-0.0317616	0.714066	-0.0436223	0.606	0.0854557	0.45857
Mrps18c	-0.0810236	0.765459	0.440252	0.0139477	-0.182726	0.228772	-0.0258233	0.909615
Sulf1	0.890223	0.384846	-0.545969	0.581883	2.07654	0.0630444	0.490962	0.641222
Srsf6	0.0455574	0.736176	-0.0435626	0.568789	0.0362297	0.643235	0.0565464	0.694723
Plcg1	0.181186	0.376416	0.104941	0.468921	0.0772143	0.604277	-0.0409424	0.733912
Kctd2	0.0280063	0.880578	0.00429864	0.955747	-0.0238407	0.757176	-0.121949	0.253487
Tmprss6	1.90534	0.0793184	-0.634436	0.411947	-0.245129	0.75682	-0.642804	0.415025
Kctd5	-0.0195237	0.922021	-0.0216546	0.850992	0.0823836	0.353083	0.126951	0.28251
Pom121l2	1.22841	0.85372	3.74372	0.243548	0.0188395	0.993346	-1.78318	0.683169
Etaa1	-0.303781	0.0866086	-0.10154	0.419303	-0.156619	0.18841	-0.348769	0.0923466
Matn4	-0.261795	0.336085	-0.0245351	0.878718	0.116323	0.490697	-0.267157	0.134954
Slpi	0.782876	0.633808	-1.11515	0.729075	-1.24994	0.529728	2.19044	0.367152
Rbpjl	-0.188586	0.741225	0.319144	0.567488	0.583331	0.254	0.869047	0.153075
Sdc4	0.255167	0.290485	0.155281	0.392265	0.261428	0.123128	0.365612	0.000670684
Il13ra1	0.384231	0.297448	0.306665	0.340006	0.925129	0.011213	0.758498	0.0018999
Prl5a1					0.0158516	0.997874
Nbr1	0.0380374	0.591044	-0.0241212	0.693228	0.0280537	0.746245	0.012403	0.893758
Cyth1	0.0581737	0.812589	-0.110243	0.348033	-0.00843044	0.922498	-0.00125622	0.991722
Rnd3	-0.128431	0.614145	-0.00733016	0.969061	0.134216	0.420136	-0.307099	0.0656266
Brca1	-0.394248	0.339938	0.0637194	0.878489	1.31592	0.00777955	0.594209	0.137138
Gast	0.141743	0.98251			0.7141	0.904435	-0.91055	0.836324
Cntnap1	-0.239686	0.228133	0.0231297	0.901762	-0.145093	0.490575	-0.415834	0.00426096
Nt5c3b	-0.38888	0.0140396	0.185396	0.0927079	-0.174789	0.0788216	0.0155751	0.895404
Coa3	-0.0438825	0.867717	-0.0265562	0.704374	-0.0739687	0.308156	-0.0589046	0.662409
Zpbp2	0.134245	0.978165	0.0687943	0.9886	1.4058	0.813077	2.34086	0.589619
Gsdma	2.69766	0.238221	-0.792956	0.820623	0.0193762	0.995682	1.02401	0.658351
Med24	0.176868	0.33911	-0.0810039	0.697252	-0.189173	0.411878	-0.384834	0.00156312
Gsdma2	-1.21573	0.854225	0.0693934	0.991271	0.0154289	0.99793	0.760681	0.862786
Psmd3	0.209687	0.0265354	-0.0269393	0.715986	0.032634	0.665347	-0.173798	0.197669
Exosc10	0.0741475	0.549287	0.0566285	0.471156	-0.0821648	0.411625	0.117862	0.39858
Glod4	-0.174223	0.334145	-0.100081	0.452871	-0.0123868	0.926761	0.097325	0.471805
Vps53	0.0972675	0.492978	-0.0638537	0.531223	-0.0378375	0.63275	-0.267523	0.0266737
Taok1	-0.0794047	0.479193	-0.0234955	0.792952	-0.0816516	0.386713	0.0359155	0.680389
Dnttip1	0.336078	0.0703742	0.0489406	0.751652	-0.0525043	0.762254	0.139695	0.425442
Tnnc2	0.110136	0.983093	2.6267	0.589288	0.921613	0.774416	-1.30887	0.762666
Acot8	-0.283792	0.1457	-0.051097	0.758031	0.0593935	0.739279	0.335797	0.0743165
Cd300lg	0.579383	0.641741	-0.281194	0.852768	0.869351	0.49568	0.458266	0.755578
Spint4	0.135721	0.983748	0.0705721	0.991123
Pyy							-0.762979	0.862561
Mpp2	-0.172828	0.459504	-0.177243	0.453934	-0.273843	0.112718	-0.552883	0.00250625
Vtn	-0.347012	0.397111	0.427445	0.0287501	0.00798382	0.973932	0.109487	0.560409
Nlk	-0.147285	0.580031	-0.112764	0.487577	-0.194284	0.149027	-0.226316	0.123814
Traf4	0.0114473	0.965603	-0.266326	0.308686	0.280506	0.226655	0.0775755	0.726583
Aldoc	-0.104544	0.437528	0.209937	0.131358	-0.0451189	0.734201	0.10418	0.53488
Stac2	-0.117007	0.725585	-0.114294	0.514158	-0.14251	0.457615	-0.51204	0.00143675
Rpl19	-0.00907261	0.933252	0.246969	0.0299599	0.0622502	0.542021	0.314372	0.03358
Nek8	0.919556	0.0517571	-0.0113964	0.973943	0.605792	0.118562	0.584877	0.0933616
Cacnb4	-0.188504	0.687467	-0.122371	0.661845	0.342964	0.188558	-0.103595	0.493218
Plxdc1	-0.0993092	0.78226	0.134043	0.644192	-0.113264	0.66143	-0.188816	0.569187
Arl5b	-0.0313378	0.870353	-0.386318	0.037646	0.151041	0.370381	0.233682	0.248205
Zfp207	0.120005	0.557585	-0.067747	0.406085	-0.104525	0.187432	0.226561	0.126694
Psmd11	0.0612528	0.529698	-0.0802934	0.336998	0.0196343	0.798008	-0.24369	0.0315124
C1qtnf1	2.54066	0.000287056	-0.394627	0.228628	0.205597	0.614355	0.18491	0.673369
Pipox	0.580458	0.240238	-0.312454	0.475656	0.268358	0.556873	-0.254108	0.54511
Timp2	-0.0478845	0.888447	-0.190496	0.494419	0.540379	0.0713708	-0.269383	0.234189
Zc3h18	-0.0104059	0.930168	0.0231774	0.805934	0.0380617	0.623877	-0.065554	0.704985
Top2b	0.136329	0.646245	-0.120626	0.338035	-0.0538081	0.655167	-0.0629355	0.65466
Rarb	-0.208633	0.637764	-0.421076	0.177467	-0.0549915	0.858605	-0.504282	0.166114
Igfbp4	0.247541	0.491118	-0.222231	0.29471	-0.0507557	0.770928	-0.498622	0.000309581
Cdc6	-0.132216	0.879082	0.351376	0.549283	-0.25867	0.729147	0.329202	0.575211
Suz12	0.149653	0.376745	-0.0048067	0.957478	-0.0244372	0.804772	0.00519524	0.968062
Atad5	0.132334	0.691669	0.0471009	0.824508	0.110691	0.566263	-0.378521	0.279759
Crlf3	-0.0547185	0.79419	0.115757	0.560032	0.333145	0.123277	0.03319	0.841985
Krt27	0.134016	0.983952	-3.07562	0.623582	1.48686	0.802487
Tns4	0.732698	0.496402	1.04961	0.195631	1.15971	0.174114	0.520312	0.526355
Tnfaip1	0.153707	0.236004	-0.0352918	0.711865	-0.00569484	0.962297	-0.0446013	0.654016
Abr	0.224608	0.099578	-0.0309028	0.798832	-0.0996509	0.433637	-0.301108	0.00460146
Rab11fip4	-0.16376	0.191577	-0.103597	0.274327	-0.0625588	0.260292	-0.124812	0.239731
Cd40	0.411522	0.653158	0.073436	0.955077	2.70666	0.0553425	0.570851	0.626178
Slc35c2	-0.0122842	0.943767	0.025793	0.857955	0.0059706	0.966025	0.191983	0.121793
Zfp334	0.0249196	0.845872	-0.111142	0.226675	0.0230335	0.770301	-0.200434	0.206454
Elmo2	0.146118	0.346488	-0.0152722	0.906863	-0.052155	0.687887	-0.00244572	0.983133
Wsb1	-0.299203	0.180454	0.131572	0.275418	-0.0727923	0.636853	0.283787	0.114657
Ttpal	-0.473852	0.0270089	-0.0523003	0.784516	-0.278419	0.143912	-0.0871765	0.584109
Rhot1	0.0419267	0.706441	0.00364419	0.967786	-0.101343	0.220746	0.0882328	0.502376
Hnf4g	-1.47785	0.553062	0.0680666	0.991438	0.637905	0.91459	0.128926	0.976663
Rhbdl3	-0.0971648	0.663543	-0.269791	0.103725	0.0116039	0.933154	-0.631972	0.000144964
Ada	1.77286	0.00372779	0.10609	0.85648	1.26758	0.039332	0.784883	0.058712
Serinc3	0.241811	0.0102094	0.141126	0.0345321	0.0201969	0.785095	0.473614	9.82381e-05
Tha1	0.753414	0.0207721	0.38025	0.0824017	-0.19491	0.435115	0.358705	0.240621
Pgs1	-0.0618623	0.719073	-0.0228263	0.785293	0.0108349	0.897039	-0.177922	0.143687
Birc5	-0.0540544	0.921867	0.0302624	0.963442	0.168117	0.765006	0.629092	0.437268
Afmid	-0.784554	0.227526	0.298521	0.68306	0.740508	0.267077	0.278768	0.666965
Trp53tg5	0.134796	0.983858	0.0697874	0.991221	-1.25974	0.831491	-0.520756	0.903717
Pigt	0.411465	0.0186962	-0.132786	0.199388	0.0269584	0.748367	-0.228358	0.227545
Wfdc2	0.834176	0.605799	-0.519088	0.690356	2.23099	0.148256	0.67045	0.642433
Etv4	-0.719533	0.0395266	0.231205	0.526529	0.192218	0.514807	0.418974	0.199906
Eppin	0.135521	0.983772
Dbndd2	0.637047	0.0128803	0.141425	0.49486	0.125153	0.552634	0.434589	0.000102694
Mmp9	0.497385	0.305127	-0.0601093	0.904474	-0.199787	0.634238	0.612987	0.171385
Slc12a5	-0.114202	0.546643	-0.146634	0.427594	-0.0630881	0.773424	-0.561696	0.000451686
Ghdc	-0.139102	0.653789	0.180013	0.444797	0.00705095	0.973607	0.269449	0.245795
Pltp	0.364811	0.638079	-0.501332	0.446244	1.10733	0.170616	0.33423	0.511328
Slc12a7	0.603354	0.184934	0.183253	0.734328	0.753641	0.353691	1.08406	0.0882659
Ctsa	0.7123	0.00343141	0.332069	0.102349	0.625363	0.00135964	0.928383	9.39002e-14
Zswim1	-0.0168838	0.911957	-0.0299332	0.795337	0.0529142	0.634929	-0.513824	0.00427267
Slc12a4	0.383045	0.491069	0.187032	0.750621	1.20756	0.0633787	0.123533	0.834368
Spata25	2.20552	0.386269	0.796616	0.819421	1.83404	0.673384	0.0850324	0.98292
Myo1c	0.385424	0.0474432	0.181102	0.365591	-0.0645934	0.626254	0.265753	0.192898
Crk	-0.0153232	0.910899	-0.0135651	0.830743	-0.0341032	0.642855	-0.00607892	0.944931
Cox7c	-0.0689186	0.767143	0.118623	0.331144	0.00575846	0.963784	0.235049	0.0901103
Pitpna	0.0258253	0.781662	-0.045082	0.570028	-0.162669	0.0574638	-0.154137	0.137234
Mlx	-0.0579098	0.708866	-0.047662	0.804467	-0.0322095	0.762331	0.0599425	0.759574
Retreg3	0.0725926	0.504818	-0.0456887	0.483497	0.00469215	0.926251	-0.0330425	0.692087
Jph2	-0.327069	0.506679	-0.708104	0.300186	0.446108	0.462798	-0.742511	0.259346
Dhx58	1.53526	5.85525e-05	0.805473	0.093577	1.5718	3.81375e-05	0.600292	0.22333
Rab5a	0.0807848	0.415863	-0.0766148	0.27199	-0.0867407	0.154185	-0.189594	0.0668985
Hspb9	3.02283	0.0761244	3.08384	0.298855	-1.0544	0.406445	2.3271	0.293668
Nkiras2	0.219493	0.216863	0.064358	0.740518	0.288954	0.13515	-0.110839	0.556467
Ppp2r5c	0.0937282	0.631706	0.0475868	0.650037	-0.153382	0.197101	-0.0542012	0.678608
Ift52	0.231706	0.23564	0.229946	0.195007	0.104821	0.46253	0.0453314	0.758614
Mybl2	0.280685	0.523282	0.119613	0.780027	-0.566495	0.366572	0.999539	0.0640966
Sgk2	-0.608911	0.271383	-0.0393047	0.915427	0.103114	0.815211	0.0596633	0.845341
Eya2	-0.4602	0.425257	-0.523016	0.472947	0.241717	0.705155	-0.0994647	0.81664
B4galt5	-0.155697	0.476601	-0.15121	0.478427	-0.115944	0.521753	-0.525593	0.00154183
Gdap1l1	-0.170196	0.366665	0.0576971	0.698028	-0.0443134	0.783623	-0.141973	0.392314
Hnf4a	0.133831	0.983974
Ptgis	0.5196	0.460773	0.0877657	0.887375	0.445958	0.58008	0.709321	0.116316
Cadps2	-0.316655	0.119737	-0.0939367	0.685188	-0.0775817	0.726137	-0.364633	0.00763661
Ddx27	0.144044	0.292234	0.0742493	0.55662	-0.0146031	0.880672	-0.110948	0.373925
Cyth3	-0.0308497	0.833776	0.0434559	0.792309	-0.196205	0.139613	0.131915	0.332082
Cyth4	0.225468	0.359089	0.727659	0.00016272	0.748534	1.15457e-05	1.22251	2.12331e-23
Rac3	-0.747502	0.00919555	0.0818261	0.753432	-0.136745	0.461059	-0.264178	0.367204
Rrp7a	-0.187854	0.288799	-0.0141172	0.905645	0.111168	0.310722	-0.161391	0.166072
Cyb5r3	0.655388	0.0033876	-0.0107937	0.940388	0.199531	0.260691	0.387004	0.000629985
Ints2	-0.874774	0.00162454	-0.197278	0.3959	-0.593417	0.0868304	0.336139	0.162008
Med13l	0.0979191	0.57229	-0.107626	0.464323	-0.0396217	0.813749	-0.331598	0.00976713
H2bc4	-0.110602	0.705005	0.0371204	0.872745	0.133706	0.611041	0.337057	0.0335099
Baiap2l2	1.54357	0.0893766	0.545103	0.689653	4.429	2.7508e-06	1.59765	0.115405
Mafk	1.06677	0.00150627	-0.482854	0.00387486	0.201419	0.0766549	0.21725	0.168998
Med1	-0.0448351	0.705512	0.169431	0.0666731	-0.100883	0.414054	0.00285725	0.983688
Erbb3	0.272194	0.386829	-0.190828	0.463145	0.0916246	0.752463	-0.166758	0.551518
Stard3	0.364153	0.141705	-0.0535211	0.660479	0.0222688	0.880092	0.16807	0.281772
Ikzf3	0.133622	0.952835	2.25565	0.36814	1.84549	0.381193	4.11889	0.0105344
Mfng	0.456976	0.160996	0.758498	0.0172125	0.531157	0.0315048	0.70079	0.00260778
Vmp1	0.447938	0.0393651	-0.276269	0.0132813	-0.0664585	0.740217	-0.0249849	0.891588
Uchl5	-0.0215346	0.893031	0.151784	0.25644	-0.108537	0.451893	0.000323837	0.998436
Glrx2	0.0043524	0.983621	0.172359	0.362855	-0.0379527	0.797235	0.0883108	0.533369
Ro60	-0.12586	0.324447	-0.0857473	0.236158	-0.0511297	0.606002	0.0979135	0.497192
Stk4	-0.049928	0.726213	-0.0355071	0.730611	-0.149184	0.15736	0.190155	0.204131
Pmp22	-0.108094	0.694532	0.318748	0.128026	0.369614	0.125314	0.750234	1.59658e-07
Gdf9	0.184948	0.779116	-0.170034	0.705638	-0.174733	0.724289	0.418952	0.404221
Zcchc10	0.148668	0.474045	-0.0444979	0.804498	0.0108992	0.9498	-0.315659	0.145548
Tbx5	0.133877	0.983968	0.0683832	0.991398	0.00404634	0.999457
Psmb6	0.0826019	0.726178	0.108468	0.307659	-0.060228	0.503811	0.108114	0.42312
Spag7	-0.0137953	0.910963	0.0267681	0.853769	-0.0311235	0.794568	0.0738297	0.602678
Pfn1	0.162978	0.381978	0.101564	0.227864	0.0537545	0.606754	0.183403	0.0213885
Tomm34	-0.00744204	0.972436	0.0598693	0.659661	-0.0891553	0.610965	0.120112	0.44481
Ywhab	-0.0797781	0.490801	0.0772395	0.524162	-0.111857	0.382256	-0.106035	0.329191
Ksr1	0.11924	0.686477	-0.071851	0.778311	-0.0328048	0.891464	-0.2702	0.143809
Gpx3	5.80411	1.90284e-07	-0.539309	0.295792	0.243727	0.605672	-0.10128	0.670425
Anxa6	-0.0677562	0.724882	0.0949984	0.379546	-0.0424357	0.629912	0.154159	0.121685
Il12rb2	-0.142259	0.917622	0.609021	0.626798	2.35379	0.119493	1.73112	0.0334824
Zkscan6	0.0439346	0.851219	-0.0135263	0.93396	0.0612374	0.682509	0.189441	0.303563
Kpna2	-0.0148767	0.921967	0.0473495	0.652999	-0.183552	0.114884	-0.0110469	0.946633
Smurf2	-0.097332	0.507006	-0.189878	0.117637	0.167068	0.162766	-0.0643295	0.527842
Cep95	-0.435659	0.269263	0.0122904	0.962244	0.11505	0.775048	-0.0716868	0.809561
Vezf1	0.310613	0.142142	-0.18389	0.339849	0.140226	0.488026	0.0170113	0.927547
Cuedc1	0.329093	0.147388	-0.232574	0.192827	0.155767	0.411622	0.136042	0.46383
Srsf1	0.284285	0.163404	0.081364	0.400391	-0.0405439	0.668975	-0.0443786	0.771717
Abi3	0.197379	0.667969	1.19173	0.00285437	1.08984	0.000738514	1.16173	3.87734e-06
Shroom1	0.387225	0.1594	-0.000467507	0.998469	0.0812529	0.746001	-0.214871	0.430327
Kif3a	-0.274807	0.184612	-0.0421874	0.712682	-0.11413	0.367209	0.000924134	0.993894
Septin8	-0.239629	0.21809	-0.0188092	0.831451	-0.0262106	0.737138	-0.226328	0.0770628
Mtmr4	0.0231533	0.869081	-0.0973405	0.471228	-0.212446	0.0472195	-0.616608	7.57625e-05
Mrm1	0.0477789	0.846855	-0.152494	0.455941	-0.193928	0.191792	-0.506582	0.00166503
Mapt	-0.402038	0.0264268	0.0633699	0.549525	0.067245	0.501348	-0.14048	0.215241
Kansl1	0.106487	0.398592	-0.0885568	0.546326	-0.0657007	0.48867	-0.162533	0.208519
Gid4	-0.221744	0.146708	0.0908038	0.335144	-0.0308621	0.644332	-0.0394321	0.722885
Myo1b	-0.239009	0.437251	-0.275095	0.366843	-0.197951	0.372412	-0.432157	0.116521
Dhx40	-0.053681	0.77717	0.0720761	0.587315	0.0487169	0.716765	-0.0407363	0.775514
Ypel2	-0.263717	0.293604	-0.053545	0.790054	-0.163752	0.428129	-0.34364	0.0140403
Akap1	-0.149747	0.348111	0.0141069	0.901269	-0.0110588	0.931905	-0.276031	0.017799
Nol11	0.182226	0.249963	-0.0934931	0.404885	-0.183868	0.105127	0.0375595	0.784044
Derl2	0.0985888	0.590242	0.178157	0.212721	0.275774	0.0920949	0.2011	0.160937
C1qbp	0.216307	0.0877563	-0.00968836	0.91525	-0.0573341	0.557295	-0.278939	0.0125512
Rpain	-0.938717	0.0871909	0.200727	0.742346	-1.02003	0.0496714	-0.391348	0.438587
6330403K07Rik	-0.451016	0.0896466	-0.154437	0.145503	-0.0432899	0.691149	-0.150109	0.271692
Slc13a3	-1.15202	0.00199151	0.302901	0.138955	0.301657	0.27372	-0.0595953	0.828563
Kcnab3	0.339062	0.256755	-0.182101	0.383498	-0.148638	0.474522	-0.747325	0.000880033
Chd3	-0.245821	0.0648355	0.0300058	0.738063	0.11644	0.0696782	-0.128926	0.0554892
Kdm6b	0.111605	0.581823	-0.34241	0.0297026	0.471859	0.000784689	-0.251256	0.164288
Chct1	3.83145	0.560546	0.0662594	0.989211	0.861238	0.874347	0.111307	0.979852
Appbp2	0.0832336	0.435671	-0.0779854	0.221415	-0.0413564	0.488561	-0.0972797	0.303006
Wnt9b	0.371333	0.65892	1.19832	0.0426731	-0.346073	0.567739	-0.623306	0.399
Adora2b	0.500611	0.160221	-0.307308	0.470583	0.470111	0.236957	0.298529	0.338133
Ncor1	-0.036273	0.90709	-0.0500875	0.68928	-0.0753007	0.547886	0.0415031	0.732068
Trpv2	-0.100364	0.701124	0.100087	0.605109	0.0712701	0.678431	0.291929	0.0400632
Cenpv	-0.220257	0.368481	0.260584	0.036301	0.0636424	0.789929	-0.0398089	0.803221
Pcgf2	0.407744	0.1802	-0.0390793	0.835769	0.162046	0.435884	-0.182812	0.510461
Cwc25	0.321584	0.0135762	-0.180795	0.106476	0.0474243	0.605563	-0.194912	0.204076
1700001P01Rik	0.800573	0.701277	-1.03415	0.606374	-2.12447	0.436998	1.05693	0.805084
Pip4k2b	-0.204311	0.139439	-0.0377694	0.75429	-0.0941837	0.564316	-0.37268	0.00161289
Trim37	-0.168007	0.355119	-0.0211603	0.874443	-0.160017	0.25412	-0.0223436	0.874226
Ybx2	-0.317749	0.493078	0.211846	0.757465	-0.375509	0.407827	0.171763	0.778453
Ctdnep1	0.0940844	0.561195	0.181358	0.0206159	-0.0325928	0.690641	-0.0224749	0.842585
Elp5	-0.111005	0.422131	0.015292	0.88247	-0.04009	0.707508	0.0769683	0.653826
Slc2a4	1.4705	0.0341575	0.667944	0.339689	0.673252	0.255737	0.783319	0.144867
Gabarap	0.124577	0.280572	0.136006	0.264864	0.0711427	0.520069	0.254126	0.0242665
Cldn7	1.29704	0.764966	0.069726	0.991229	-0.864572	0.884427	-1.62192	0.71064
2810408A11Rik	0.067636	0.939917	1.2312	0.187604	0.0343212	0.957309	-0.620972	0.456771
Phf23	0.0159595	0.936813	-0.241562	0.114557	0.0289943	0.823685	-0.153926	0.244213
Acadvl	0.45619	0.118918	-0.0546328	0.812003	0.222015	0.410215	0.100613	0.560593
Dnah11	0.104245	0.915513	-0.50129	0.49146	0.957188	0.369191	0.236096	0.746755
G3bp1	-0.00465225	0.975655	-0.0189476	0.794236	0.223121	0.00114234	0.171349	0.0496152
Atox1	0.399135	0.373161	0.0301523	0.908255	0.338525	0.248417	0.416415	0.00913127
Glra2	-0.546083	0.124024	-0.562498	0.0667368	0.275175	0.245899	-0.122082	0.461201
Sparc	-0.0315571	0.941178	0.416775	0.0168493	0.281206	0.141556	0.213727	0.0769849
Glra4	-0.622157	0.637752	-0.795488	0.659383	1.54945	0.402355	-1.72672	0.547134
Mief2	0.289859	0.273705	-0.041664	0.8209	0.0206367	0.91364	0.222328	0.363431
Tbx3	-0.491569	0.556903	2.09175	0.00266784	-0.039294	0.947323	-1.00959	0.156553
Mmp20	1.99232	0.764017	0.0680815	0.991436	0.0196484	0.997364
Crhr1	-0.257011	0.605019	-0.0629966	0.870267	-0.277691	0.315252	-0.633436	0.013961
Dusp14	0.109612	0.740262	-0.16243	0.318639	-0.295434	0.0633583	0.0401965	0.830796
Tada2a	0.0181252	0.903089	0.0588009	0.78034	-0.161523	0.149278	-0.0972281	0.458144
Ikzf1	0.207531	0.52562	1.0791	0.00213619	0.937671	0.000107352	1.20194	7.42926e-08
Tcaf3	1.3954	0.833196	1.09193	0.863017	-2.08003	0.628721
Pnpo	0.480509	0.0598343	-0.161243	0.183695	-0.126777	0.233955	-0.136994	0.228917
Cog1	-0.141953	0.505154	0.0456554	0.786123	-0.00784603	0.956878	0.0717333	0.681004
Cbx1	-0.157454	0.309512	0.0140707	0.873194	-0.059426	0.511381	0.0281992	0.783599
Cdk5rap3	0.589516	0.0062196	-0.146306	0.227157	-0.113982	0.27115	0.169469	0.14378
Copz2	0.661902	0.116687	-0.218477	0.580283	-0.145727	0.720344	0.404172	0.0683669
Slc25a39	0.223921	0.504123	-0.180199	0.485025	0.275745	0.252697	0.112912	0.595925
Sp2	0.00625462	0.982061	0.0417869	0.744389	0.315709	0.00594934	-0.0524774	0.814318
Aatf	0.202289	0.282073	0.110455	0.368981	-0.0915986	0.492532	0.0438228	0.818209
Lhx1	1.61691	0.0851426	1.20681	0.0511315	-0.0318146	0.964869	-0.712221	0.323765
Dync1h1	0.0891324	0.658134	-0.0196328	0.904731	-0.0702556	0.613862	-0.332273	0.0660239
Cpsf4l	0.458698	0.391715	0.880548	0.0804664	0.247618	0.598165	-0.70262	0.2456
Pex12	-0.391951	0.0647592	0.125288	0.610615	-0.186304	0.55716	0.0955763	0.613561
Ndel1	-0.131948	0.410072	-0.0139508	0.898398	-0.0537883	0.636189	-0.133948	0.273605
Slc25a35	0.363295	0.222297	-0.0668517	0.741046	0.349845	0.165326	0.0345257	0.849489
Zbtb4	-0.0112094	0.934679	-0.183945	0.0278203	0.0527715	0.469571	-0.264384	0.00672944
Tnfsfm13	-0.75525	0.0854069	0.255725	0.52021	0.110007	0.809341	0.0430826	0.907881
Mpdu1	0.38769	0.0902507	0.0973063	0.554371	0.0255224	0.87197	0.165827	0.20224
Fxr2	0.022425	0.89403	-0.12408	0.164398	0.0512156	0.462851	-0.193871	0.117124
Atp5g3	0.121107	0.738807	-0.0020075	0.983885	-0.102412	0.277787	0.0592429	0.442997
Cd68	1.14224	0.000167324	1.96	2.75099e-07	2.06868	8.46906e-24	2.80585	1.03455e-46
Slc35g3	-0.867731	0.312283	-0.0655159	0.950072	-0.291631	0.706422	0.315045	0.644264
Acsl1	0.287477	0.0717898	0.178832	0.158877	0.168807	0.309615	-0.189154	0.130717
Abca5	0.234568	0.343322	-0.0105351	0.944545	-0.118765	0.452623	-0.17752	0.166364
Smyd4	0.69848	0.0194701	-0.153223	0.36628	-0.0285237	0.879501	0.213268	0.187726
Lsp1	0.212331	0.565297	0.496378	0.156483	1.08909	0.00191895	1.28919	6.90559e-07
Zfyve27	0.225239	0.295338	-0.0466213	0.75112	0.11263	0.397951	0.0603708	0.695882
Avpi1	0.0334126	0.874147	-0.0466551	0.776157	-0.223662	0.0586429	0.0374538	0.816587
Sfrp5	0.801491	0.4827	-2.09238	0.0408	1.60485	0.135705	0.131152	0.906355
Myh11	-0.455952	0.437859	0.666645	0.214094	-0.258237	0.582083	-0.882226	0.0461905
Rad51d	0.0619328	0.725007	0.0705228	0.621061	0.122004	0.246804	-0.0747372	0.615993
Fndc8	-0.773784	0.208402	-0.0356483	0.933461	0.0977619	0.827094	0.0101971	0.98353
Unc45b	-1.50747	0.217493	0.550258	0.583655	1.43138	0.0975892	-1.22826	0.314533
Pank3	-0.0621923	0.497051	0.0111218	0.895071	0.0222701	0.76161	-0.0177099	0.858678
Rars	0.0171571	0.914141	-0.0624112	0.53984	-0.157649	0.237473	0.0282959	0.875249
Wwc1	0.131736	0.535032	-0.0957932	0.562272	-0.000460912	0.997989	-0.0129478	0.936875
Mrpl58	0.597951	0.0222026	-0.220783	0.408749	0.15696	0.426012	-0.275836	0.1216
Fdxr	-0.306724	0.185366	0.219214	0.235512	0.00147493	0.992856	-0.155789	0.48552
Otop3	0.146513	0.907753	0.893495	0.669631	0.405166	0.770288	-1.38259	0.351801
Sult4a1	-0.114659	0.59084	-0.0222348	0.866548	-0.226482	0.18715	-0.292855	0.044977
Pnpla5	-0.906719	0.891749	0.06841	0.991395	0.018629	0.997501	1.16747	0.791094
Mrpl45	-0.00671196	0.956241	0.0682452	0.50474	-0.121191	0.231921	0.292742	0.0415876
Mb	-2.3331	0.106798	-0.649818	0.648186	0.800125	0.59561	-0.454566	0.654812
Irf1	0.473868	0.0680903	0.389837	0.25852	0.0526907	0.806936	0.119183	0.551693
Slc22a5	0.393295	0.280536	-0.197561	0.531768	0.520293	0.191031	0.303488	0.267996
P4ha2	0.222725	0.522719	-0.000563295	0.998076	-0.397957	0.284649	-0.395214	0.231154
Alox12e	-1.50965	0.594847	0.0690689	0.991312	0.337695	0.954692	-1.0714	0.450609
Arrb1	-0.24765	0.0214244	0.0349703	0.731337	-0.111313	0.195854	-0.140563	0.197584
Csf2	0.13546	0.983779
Tm4sf5	-1.18627	0.518573	-2.05078	0.50732	1.71708	0.424301	0.280574	0.880854
Cxcl16	1.02412	0.0175323	1.5625	2.84192e-05	1.49435	0.00218354	1.76342	5.55822e-08
Pelp1	0.0922179	0.534755	0.0518925	0.706291	0.0301435	0.812575	-0.322781	0.0765503
Med11	0.0341478	0.885941	0.378869	0.0328541	0.279924	0.0725706	0.0834722	0.63999
Alox15	-0.171078	0.894081	0.594629	0.925043	1.71873	0.591534	1.4329	0.492344
Heatr9	0.200673	0.975795	-0.893202	0.88801	0.739877	0.901003
Ccl6	0.153903	0.67728	3.76456	1.31563e-13	3.21745	8.7901e-36	4.03316	1.84046e-71
Ccl4	3.27832	0.0889484	3.63847	0.000349555	4.36519	5.69433e-05	6.75424	6.29986e-08
Natd1	0.044901	0.815257	0.186372	0.167099	0.126161	0.374375	0.0225824	0.90194
Map2k3	0.250273	0.185457	-0.193177	0.29844	0.0344135	0.852622	0.205157	0.258849
Ywhah	-0.0166179	0.941215	0.181431	0.371456	-0.199589	0.321847	-0.0475429	0.770596
[truncated: 34,261 more rows]

## Sheet: TPM List
		MDD-CTL			MDD-LPS24h			3.5mo-NonTg			3.5mo-5XFAD			4.5mo-NonTg			4.5mo-5XFAD			6.5mo-NonTg			6.5mo-5XFAD
emsembl_id	gene_symbol	H330	H331	H332	H328	H336	H338	H-828	H-829	H-830	H-382	H-363	H-370	H-210	H-213	H-212	H-223	H-240	H-222	V8-H	V14-H	V61-H	V28-H	V29-H	V34-H
ENSMUSG00000000001	Gnai3	4.23026	3.7748	4.09171	4.89224	5.66336	3.08429	4.71435	4.64049	4.0558	5.15489	4.50415	4.30601	2.76062	2.69044	2.60065	2.41188	2.72717	3.70832	2.76273	3.11156	2.63827	2.89248	2.96922	2.83542
ENSMUSG00000000028	Cdc45	0.119034	0.400334	0.258027	0.431414	0.30941	0.477023	0.212209	0.417411	0.533224	0.313342	0.590469	0.262972	0.36116	0.281873	0.170661	0.369529	0.349819	0.338275	0.239742	0.261134	0.142149	0.404184	0.351086	0.326017
ENSMUSG00000000031	H19	0.0884207	0.130233	0.285467	0.487902	1.00219	0.205847	0.171128	0.0844097	0.108718	0.107214	0.125019	0.20662	0.00806452	0.184721	0.163123	0.0291715	0.14664	0.196419	0.0441449	0.0794142	0.126873	0.128913	0.0937628	0.177305
ENSMUSG00000000037	Scml2	0.136585	0.0833573	0.0879548	0.0881433	0.10863	0.10628	0.12954	0.182325	0.0734081	0.0687886	0.117978	0.32042	0.319737	0.0625633	0.088204	0.095972	0.124275	0.109148	0.0587298	0.0663341	0.0576357	0.0386935	0.110009	0.0496765
ENSMUSG00000000049	Apoh	0.0268446	0.0519413	0.353558	0.106923	0.19704	0.117043	0.0870383	0.390237	0.108747	0.0574838	0.051669	0.834587	0.0466334	0.054798	0.11065	0.0591732	0	0.975005	0.0435015	0.329746	0	0.571645	0.0585356	0.104682
ENSMUSG00000000056	Narf	3.34858	3.48148	3.32797	3.55519	3.5849	3.76486	4.21318	3.81948	4.05285	3.63419	3.79424	3.45809	2.90421	2.78995	2.93883	2.51255	2.55479	2.17516	3.762	3.75682	4.03008	4.29332	3.2314	3.33482
ENSMUSG00000000058	Cav2	3.68877	2.89865	3.16353	3.03164	2.59677	2.86122	2.90348	3.39518	2.48545	3.46031	3.89644	2.80121	1.68284	2.36503	1.51964	1.54968	1.73884	2.30739	3.15848	3.3324	2.63096	4.14021	3.6017	3.10672
ENSMUSG00000000078	Klf6	2.25507	2.09805	1.81004	1.67387	1.94243	1.98852	2.22167	2.28216	1.80446	2.30442	2.54803	2.20682	1.16616	1.62492	1.15136	1.18735	1.45952	1.32361	1.56571	1.61119	1.77426	1.52437	1.77247	1.72598
ENSMUSG00000000085	Scmh1	5.67966	6.3863	5.12535	6.22998	5.04643	6.46493	6.42073	7.33021	6.01988	6.31617	6.83542	6.68597	5.19051	5.17096	5.61404	6.49464	5.2605	4.68974	4.3316	3.6815	7.66602	4.54896	3.47571	3.99868
ENSMUSG00000000088	Cox5a	63.9016	59.1199	67.9562	65.5329	54.6606	60.7605	62.7913	62.3062	63.744	57.6525	62.5361	59.657	57.9805	48.1616	55.7246	50.6081	45.2439	48.1376	68.8665	67.5659	66.275	77.5022	63.5064	62.9064
ENSMUSG00000000093	Tbx2	0.0650533	0.0766398	0.0793056	0.180727	0.231561	0.100829	0.0443313	0.0314182	0.119662	0.068525	0.0391853	0.0579039	0.0709801	0.0940942	0.0498916	0.086634	0.0468829	0.0313205	0.0439556	0.0386051	0.10001	0.0532925	0.0407536	0.0733231
ENSMUSG00000000094	Tbx4	0	0	0	0.0147958	0	0	0.00556981	0	0	0	0	0	0.00991223	0.00875793	0.00783832	0	0.00491347	0.00437158	0.00902974	0	0.00898581	0	0	0.0125622
ENSMUSG00000000120	Ngfr	0.434795	0.105775	0.547479	0.411545	0.130697	0.118557	0.182969	0.461844	0.204578	0.222723	0.165901	0.412657	0.16694	0.14015	0.386128	0.302955	0.0951174	0.545045	0.220994	0.286001	0.298698	0.0650753	0.188221	0.490268
ENSMUSG00000000125	Wnt3	0.168762	0.404429	0.217877	0.490934	0.937332	0.318739	0.383766	0.3233	0.254595	0.423628	0.240926	0.260015	0.32723	0.243043	0.180009	0.172097	0.169237	0.234281	0.2688	0.207124	0.159043	0.251372	0.227271	0.176315
ENSMUSG00000000126	Wnt9a	0.589658	0.610495	0.504411	0.568027	0.464439	0.634882	0.367077	0.335369	0.635217	0.340408	0.504858	0.383647	0.409296	0.800323	0.654199	0.648744	0.526443	0.507124	0.469247	0.47216	0.46949	0.371127	0.441849	0.441553
ENSMUSG00000000127	Fer	1.58988	1.4772	1.8186	1.71033	1.26	1.78257	2.04923	2.05937	2.57422	1.96574	2.02537	2.20155	1.59794	1.37082	1.66362	1.19508	1.36992	1.21695	0.989061	1.19075	0.975985	1.18504	1.06681	0.883977
ENSMUSG00000000131	Xpo6	5.40074	5.54945	4.68558	6.27189	7.53281	8.15841	7.13733	6.86617	8.23738	6.67735	5.7276	7.3561	5.79894	6.34773	5.16854	5.60805	5.79965	5.57441	5.11883	3.68937	5.66117	4.16783	5.26549	5.36244
ENSMUSG00000000134	Tfe3	2.71383	3.41881	2.46427	3.27343	2.72421	3.2011	3.31609	2.83396	2.44958	3.05248	3.54728	3.86521	2.54666	2.26122	2.74478	4.04131	3.03406	2.32408	2.05218	1.99383	2.85469	1.74963	2.16061	2.2888
ENSMUSG00000000142	Axin2	2.46507	2.17588	2.37968	2.22566	2.68925	1.79501	2.10787	1.94343	2.16165	1.78694	1.83672	1.73212	1.4074	1.98584	1.32374	1.68233	1.59739	1.86961	1.80429	1.46883	1.6518	1.03862	1.33354	1.25383
ENSMUSG00000000148	Brat1	1.55719	1.76195	1.69119	1.55893	1.46383	1.50654	1.64211	1.45833	1.90013	1.63303	1.51952	1.79328	1.47184	1.29382	1.18923	1.37251	1.40371	1.34193	1.21806	0.877121	1.25658	0.958613	1.08774	1.11047
ENSMUSG00000000149	Gna12	10.8447	11.2791	9.9592	12.6013	7.32487	7.6979	14.5253	12.2901	11.6377	17.5583	13.1001	11.3214	8.58491	11.0167	7.3885	7.91787	12.2991	12.3354	11.867	10.2416	9.06453	9.80447	12.018	11.2229
ENSMUSG00000000154	Slc22a18	0.323548	0.130003	0.284677	1.00978	1.16695	0.0626458	0.113522	0.238438	0.0645439	0.0778325	0.181975	0.151976	0.0589419	0.165986	0.140039	0.244909	0.0660855	0.391678	0.297318	0.497389	0.295998	0.241036	0.811659	0.61563
ENSMUSG00000000157	Itgb2l	0.0494414	0.0177772	0.0549663	0.174505	0.0848075	0	0	0	0.0585774	0.00719166	0	0.0282822	0.00526638	0.00512386	0	0.0109312	0	0.060796	0	0.0129985	0.0102817	0	0.042671	0.0383938
ENSMUSG00000000159	Igsf5	0.329655	0.00872217	0.189745	0.363751	0.571902	0.0693971	0.0116533	0.273355	0.030254	0.0128446	0	0.0777701	0.121537	0.0305226	0.10271	0.114531	0.0103342	0.284769	0.0321728	0.119073	0.0403193	0.0111996	0.157264	0.148151
ENSMUSG00000000167	Pih1d2	1.60603	0.631071	1.30597	1.70712	3.14783	0.515273	0.527871	0.588615	0.370895	0.909494	0.150666	0.978437	0.285201	0.493778	0.373553	0.189423	0.219408	0.661701	0.587945	1.35063	0.459715	0.398489	0.831754	0.583077
ENSMUSG00000000168	Dlat	7.65019	7.90269	8.19113	7.6838	8.28956	10.6513	8.8193	8.93058	10.0231	9.88137	8.8888	8.91607	7.66397	5.63043	6.97451	6.74499	5.84367	5.55854	5.51649	5.2808	6.61553	5.41333	4.59903	4.51143
ENSMUSG00000000171	Sdhd	24.2053	20.7268	24.7108	26.3803	26.9258	22.1594	20.9205	19.6902	21.3982	20.2561	21.2796	21.5094	15.448	15.6796	17.8408	16.7774	13.6822	18.1075	25.291	28.6744	23.5679	31.451	25.8897	28.1846
ENSMUSG00000000182	Fgf23	0.015357	0.0298157	0.0169173	0.0175598	0.103942	0.0334907	0.00994893	0.047108	0.0517072	0.0767928	0.039207	0.0173684	0.00886429	0.0391235	0.0490709	0.0422696	0.0176195	0.0234098	0.00824882	0.0333586	0.0403092	0.0276004	0.0166707	0.0224376
ENSMUSG00000000183	Fgf6							0	0	0	0	0.0132314	0
ENSMUSG00000000184	Ccnd2	5.06943	4.19708	6.96562	6.06521	4.73859	5.8543	6.36109	5.54669	6.8619	6.61904	6.25913	6.91401	5.60432	3.38262	5.25384	4.99559	3.60876	4.0394	5.13964	3.85981	5.06802	4.02187	3.19635	4.17907
ENSMUSG00000000194	Gpr107	2.61061	2.36561	2.47167	2.53616	2.62195	2.62505	2.98281	2.82859	2.44765	2.92013	2.71776	3.08156	2.01997	1.9309	2.46983	2.05178	2.39621	2.17487	2.4303	2.08306	2.46582	2.49502	2.37133	2.36803
ENSMUSG00000000197	Nalcn	3.52275	3.09592	2.92019	2.20357	2.35826	3.00153	4.12905	5.33491	4.79954	4.27722	4.38183	4.5449	3.18534	3.00347	3.0529	3.02582	2.65709	2.6232	2.63926	2.76163	3.20654	2.68981	2.16772	2.29529
ENSMUSG00000000202	Btbd17	4.55624	4.56215	4.71128	4.57381	1.33342	4.47993	6.40991	3.70624	2.93885	3.42045	3.78184	2.51788	2.48692	3.76326	3.84575	3.38077	3.12959	3.13801	4.33315	3.32229	3.23855	3.88988	3.35363	3.44712
ENSMUSG00000000204	Slfn4	0.0100353	0.0232055	0	0.0927598	0.0471846	0.124897	0	0.00682086	0.00899267	0.0217029	0	0	0	0	0	0	0	0.0034	0.00815863	0.0143638	0	0.0160202	0.0108583	0.019537
ENSMUSG00000000214	Th	0.489791	0.420567	0.142336	0.512772	0.413594	0.143373	0.147712	0.158674	0.0511789	0.221475	0.164921	0.111739	0.149152	0.309794	0.235907	0.209421	0.0784726	0.171574	0.244926	0.402818	0.237409	0.109276	0.2145	0.183734
ENSMUSG00000000215	Ins2	1.30127	0.0827205	0.987235	1.3365	1.51501	0	0.344046	0.565012	0	0	0	0.212438	0	0	0.250753	2.77176	0	0.532983	0.101625	0.31941	0.310545	0	0.811247	0.379511
ENSMUSG00000000216	Scnn1g	0.0254934	0.00826616	0.014056	0.00974449	0.0383204	0.00463404	0	0.0130036	0	0.030367	0.0162213	0.0239668	0.0342705	0.0346058	0.0309716	0.0233753	0.00970696	0.0129555	0.0181971	0	0.004438	0.0101759	0.00460049	0.0041365
ENSMUSG00000000223	Drp2	2.15003	3.23468	2.57814	2.30253	1.56663	3.47745	3.63028	3.385	3.65335	3.40888	3.08056	3.53714	2.5724	2.15157	2.34475	2.32586	2.58323	1.75847	1.91728	1.64632	2.12619	1.98145	2.02159	1.82401
ENSMUSG00000000244	Tspan32	0.0119359	0.0221115	0.0219678	0.156856	0.219427	0.044764	0.115082	0.0170395	0.0132037	0.0959441	0.0547476	0.0554715	0.00327175	0	0.077364	0.0326157	0.0731717	0.084946	0.0419722	0.0596236	0.0681972	0.0655531	0.0526903	0.120201
ENSMUSG00000000247	Lhx2	9.38451	8.59967	8.42246	6.04636	4.92428	10.2055	7.91616	7.25289	8.4395	8.70524	8.2323	7.48664	6.12506	6.633	6.34119	6.36601	6.65266	5.44409	8.61394	7.07109	6.96989	7.32168	6.22193	5.50919
ENSMUSG00000000248	Clec2g	0	0	0	0	0	0.0326645
ENSMUSG00000000253	Gmpr	6.20543	9.25303	8.69654	9.20946	8.32842	10.012	8.2884	9.86898	9.73754	8.32191	8.13387	9.05244	9.39698	6.75273	8.49241	7.90697	7.77023	5.32434	8.28974	8.88853	9.13748	10.1961	7.97509	6.94831
ENSMUSG00000000263	Glra1	0.0330255	0.0397391	0.0242695	0.0152435	0.0385448	0.0120054	0.0086278	0.114721	0	0.0356168	0.00701254	0.0186458	0.021715	0.0112114	0.0245326	0.00733119	0	0.0348477	0.0250406	0.014604	0	0.0065926	0.00843427	0.00756754
ENSMUSG00000000266	Mid2	1.39492	1.32683	1.20913	1.06473	1.52008	1.13789	1.4728	1.79055	1.78704	1.79991	1.75014	1.54487	1.221	1.40363	1.08523	1.19894	1.31555	1.07716	1.1985	1.06795	1.08631	1.3254	0.989371	0.869864
ENSMUSG00000000275	Trim25	0.583984	0.394632	0.561757	1.44979	1.04623	0.511005	0.528901	0.418397	0.233848	0.562781	0.505378	0.486725	0.204342	0.302541	0.266706	0.425854	0.431337	0.693618	0.372565	0.471003	0.298892	0.468601	0.652119	0.720333
ENSMUSG00000000276	Dgke	2.48247	3.08027	3.0376	2.31522	2.84313	3.8309	4.25267	4.44027	5.03407	3.76101	4.13564	4.56011	3.47592	2.72086	3.11864	3.00743	2.78668	2.33905	2.30998	2.07405	3.15982	1.92657	1.83637	1.70915
ENSMUSG00000000278	Scpep1	3.48532	1.64922	3.04717	4.26173	4.83005	1.97749	1.89928	2.61474	2.02543	2.79344	2.62381	2.55766	1.50594	1.64422	1.8949	1.98899	2.22455	2.76443	2.05611	2.45156	2.33162	2.41109	3.68229	3.56332
ENSMUSG00000000282	Mnt	2.37462	1.92075	2.17633	2.05257	2.69991	2.52379	2.43835	2.72151	2.9084	2.31	2.42394	2.38077	1.76871	1.98927	1.97874	2.22525	2.01363	1.77128	1.6691	1.45133	1.98387	1.37707	1.37895	1.62915
ENSMUSG00000000290	Itgb2	0.561078	0.508276	0.543136	1.63815	1.32785	1.84917	0.777663	0.463161	0.471339	1.98131	1.48804	2.0391	0.584569	0.543431	0.401971	0.941743	1.92282	1.27863	0.66038	0.726756	0.478705	2.93256	3.44108	3.27693
ENSMUSG00000000295	Hddc2	4.51737	3.81099	4.21437	4.34055	6.06111	4.59398	3.02278	2.77111	3.71232	3.90966	3.53909	3.01371	2.56162	2.29323	2.51004	2.16695	1.92671	2.91726	4.55184	5.33966	3.07747	4.7706	4.41503	4.11106
ENSMUSG00000000296	Tpd52l1	7.89643	6.54292	7.86825	10.7725	13.4798	6.49964	5.84839	9.32512	7.77479	6.23484	6.92525	6.4329	5.77371	4.86255	6.46628	5.50683	4.89547	8.88893	7.87652	11.1196	7.52409	8.62447	9.05992	10.2003
ENSMUSG00000000301	Pemt	0.185852	0.14375	0.243797	0.358211	0.272785	0.3567	0.168104	0.404095	0.30455	0.370769	0.901208	0.875928	0.195142	0.475374	0.513699	0.60839	0.366873	0.247597	0.591287	1.21391	0.800785	1.01742	0.671385	0.563816
ENSMUSG00000000303	Cdh1	0.766746	0.19709	0.221322	0.261891	0.51726	0.164867	0.099621	0.0423394	0.109926	0.0982275	0.118748	0.51719	0.0569516	0.134243	0.125095	0.123943	0.0799425	0.0893878	0.220364	0.409862	0.309315	0.098702	0.416115	0.494854
ENSMUSG00000000305	Cdh4	0.71833	0.719251	0.405553	0.473461	0.169423	0.645665	0.389233	0.654117	0.413884	0.398112	0.344128	0.380442	0.209322	0.338036	0.360499	0.353167	0.481241	0.439607	0.711808	0.395775	0.380564	0.293278	0.398358	0.269153
ENSMUSG00000000308	Ckmt1	27.0572	23.7109	23.15	21.6016	13.8137	24.9558	26.4063	26.24	25.619	22.1362	26.4622	26.6841	24.3411	21.6629	24.02	22.3439	20.1284	17.0965	37.5041	43.2676	39.2732	50.036	33.992	34.532
ENSMUSG00000000317	Bcl6b	0.104148	0.155631	0.0738411	0.153618	0.134173	0.113593	0.149304	0.341266	0.100011	0.101027	0.0662374	0.0880864	0.102287	0.136306	0.0575982	0.0859375	0.0467057	0.139882	0.107473	0.125834	0.0892867	0.106889	0.0644124	0.0977643
ENSMUSG00000000318	Clec10a	0.372312	0.152183	0.23448	0.139605	0.199474	0.0849775	0.0509129	0.0502781	0.0558502	0.0732925	0.0652225	0.0943412	0.0942923	0.162854	0.0648073	0.117248	0.0806345	0.0746568	0.162774	0.218881	0.147787	0.0446049	0.219424	0.231429
ENSMUSG00000000320	Alox12	0.0141836	0.0576449	0.0513441	0.0894498	0.0228905	0.0252227	0.00740617	0.00431809	0.0427414	0.0163429	0.0161597	0.00955036	0.0390179	0.0129281	0.0385678	0.0186295	0.00967006	0.0516262	0.027192	0.0423662	0.0341693	0.0304123	0.0344772	0.0440505
ENSMUSG00000000326	Comt	11.9981	13.6361	14.7643	15.0714	12.1569	13.9589	12.556	12.1044	11.1292	13.1941	13.0198	14.1249	11.611	11.4474	11.7069	11.6184	10.6499	11.0077	11.9542	13.2219	11.2402	15.2398	13.9279	13.9369
ENSMUSG00000000339	Rtca	8.9873	9.26526	9.29916	10.0078	16.2974	10.3432	9.88763	8.70013	10.5116	10.3223	9.0333	8.63087	8.8602	7.98873	8.78097	7.18456	6.68186	6.31744	9.86204	10.4225	9.00684	11.896	9.1322	9.32183
ENSMUSG00000000340	Dbt	5.19738	2.87849	3.7029	3.43305	4.9448	2.56324	3.67622	2.91963	3.82312	2.85338	3.52031	2.81011	2.15673	2.10173	1.82298	1.45138	1.89866	2.92946	2.41916	2.30921	2.79437	2.25148	2.97485	2.05347
ENSMUSG00000000346	Dazap2	19.5369	20.155	20.6106	21.8164	31.8109	20.2455	21.1079	18.6718	17.7549	21.6803	18.8523	18.1426	15.0913	17.5004	16.154	14.5834	16.3114	19.2374	26.0249	25.7193	20.7489	31.0966	27.6913	27.0376
ENSMUSG00000000355	Mcts1	12.7692	13.4577	14.2927	12.4045	10.7281	13.7645	17.161	16.6527	15.923	16.4605	17.9373	14.9117	12.2422	10.9883	11.6549	9.71163	9.60774	8.948	11.8858	13.4213	12.0443	14.6138	11.8911	12.5953
ENSMUSG00000000359	Rem1	0.0256965	0.0249317	0.0282999	0.136366	0.0116124	0	0.0221996	0.0788718	0.0461627	0.0587806	0.048683	0.0387746	0.0296793	0.0261921	0.0547672	0.028296	0.0491932	0.0348175	0.0644676	0.0372259	0.045026	0	0.0447662	0.0805155
ENSMUSG00000000365	Rnf17	0.0477005	0.140916	0.0489685	0.0783398	0	0.0707751	0.17807	0.0783779	0.116848	0.219043	0.0811419	0.146257	0.115577	0.0735805	0.0373948	0.0175638	0.076961	0.0347814	0.041443	0.0938058	0.0362345	0.0676801	0.0468604	0.0577256
ENSMUSG00000000374	Trappc10	5.7363	5.80161	5.90733	5.90089	6.79617	6.54776	6.91315	6.54429	6.69927	6.69398	6.19301	6.077	4.84169	5.11439	4.9428	4.41442	4.92737	4.64486	5.49048	5.12904	5.81899	5.02004	4.88339	4.65455
ENSMUSG00000000378	Ccm2	7.87757	7.93005	9.88122	8.40089	11.0181	9.87941	9.28827	10.4765	10.4279	9.46014	9.59468	9.36846	6.67803	6.83505	7.68461	8.51275	8.43476	6.11822	8.03611	7.50362	8.18767	8.17816	7.90029	7.39462
ENSMUSG00000000381	Wap							0	0.0210266	0	0	0	0
ENSMUSG00000000384	Tbrg4	3.4719	4.16832	3.79798	3.99721	3.49206	4.78025	3.84052	4.20145	4.31704	3.57238	3.52015	4.24868	2.94915	2.92898	3.0596	3.24185	3.54877	2.66435	2.84501	2.73674	3.08407	2.81022	2.70453	2.91814
ENSMUSG00000000385	Tmprss2	0.0460542	0.0263688	0.0396155	0.0896271	0.126949	0.00474558	0.0155054	0.0203557	0.0161	0.0471894	0.248525	0.00450202	0.00250361	0.00812658	0.0036363	0.00478513	0	0.0275113	0.122818	0.0207283	0.00833486	0.00955883	0.0109934	0.093702
ENSMUSG00000000386	Mx1	0.0467581	0.0139638	0.0105548	0.304775	0.10262	0.0820649	0.0449845	0.0328549	0.0120165	0.0394475	0.511032	0.0948334	0.0228609	0.0187335	0.0259075	0.136252	0.0838994	0.0663493	0.0295597	0.0124617	0.0089581	0.132755	0.13078	0.137373
ENSMUSG00000000392	Fap	1.57623	0.160182	1.78069	4.75748	3.02723	0.0873677	0.092139	1.80823	0.31543	0.203482	0.194358	0.914705	0.562802	0.471703	0.562252	0.644349	0.0592338	1.71667	0.0751079	0.769814	0.414099	0.0723064	0.70977	0.762498
ENSMUSG00000000394	Gcg	0	0	0	0.0347516	0	0	0	0.0846357	0	0	0	0							0	0	0	0	0	0.0367266
ENSMUSG00000000399	Ndufa9	24.2403	22.568	23.7638	23.775	23.4819	22.1017	22.9462	20.9964	21.7768	22.1851	23.0594	22.8217	18.0767	16.899	19.8701	17.3474	16.1778	17.1314	27.9119	32.6368	26.3105	34.8847	27.0482	28.699
ENSMUSG00000000402	Egfl6	0.190729	0.357034	0.368003	0.267803	0.032256	0.249612	0.605164	0.403878	0.47459	0.48388	0.315681	0.414357	0.560565	0.276742	0.399825	0.341052	0.207112	0.213234	0.296257	0.277243	0.199373	0.205572	0.144614	0.181055
ENSMUSG00000000409	Lck	0.439207	0.133148	0.114898	0.524443	0.168066	0.250967	0.133749	0.0520589	0.139666	0.142974	0.428821	0.175586	0.0890397	0.198411	0.0452632	0.209515	0.459559	0.395139	0.293957	0.141484	0.378023	0.148322	0.324643	0.261745
ENSMUSG00000000411	Tssk3	0	0	0	0.0138021	0.0273553	0	0	0.0497003	0	0	0.0155274	0	0.0280411	0.0123609	0.0221777	0	0.0279598	0.0369301	0.0130716	0.0421854	0.0384181	0.0145269	0	0.0236173
ENSMUSG00000000416	Cttnbp2	7.87121	17.1064	9.53876	8.61828	6.03235	13.2333	17.4366	15.1344	16.9442	11.8535	13.4765	14.2528	8.81481	8.28335	9.80031	10.8153	9.23859	5.79976	5.90275	5.76434	7.61444	4.63352	5.26731	4.79366
ENSMUSG00000000420	Galnt1	5.37696	4.75167	5.30823	5.53272	6.50378	5.98777	5.72461	5.22141	4.89938	5.51918	5.77114	4.90134	3.51807	3.98998	3.36289	3.42299	3.87992	3.9824	4.45834	4.71124	3.86483	4.79196	5.42708	5.09325
ENSMUSG00000000435	Myf5							0.00839777	0	0	0	0	0
ENSMUSG00000000439	Mkrn2	1.81033	2.12782	1.76535	1.71266	2.38973	1.68981	2.02897	2.47533	2.12156	1.97345	1.98014	1.96418	1.48173	1.55337	1.65406	1.61469	1.51035	1.43436	2.04515	1.54089	1.68212	1.74508	1.60998	1.8293
ENSMUSG00000000440	Pparg	0.197345	0.121502	0.272005	0.159382	0.163229	0.119638	0.191777	0.270565	0.16376	0.111176	0.104896	0.210576	0.111897	0.203367	0.155881	0.111458	0.0637431	0.0836363	0.0611086	0.125725	0.15502	0.13646	0.118156	0.0739585
ENSMUSG00000000441	Raf1	7.23327	8.43677	7.70813	7.29901	8.26643	6.83083	7.92719	9.04295	7.83929	7.45026	7.87014	7.58799	6.20434	6.24548	6.22289	7.27344	6.42594	5.38671	6.14317	5.16514	6.08466	5.4012	5.90961	5.61584
ENSMUSG00000000486	Septin1	0.436523	0.166838	0.469872	0.699184	0.568877	0.435546	0.536051	0.666199	0.254685	0.598909	0.622975	0.675216	0.518321	0.413728	0.408115	0.456204	0.537215	0.505281	0.332318	0.146473	0.387815	0.196235	0.352298	0.552529
ENSMUSG00000000489	Pdgfb	2.49626	1.81038	2.28229	3.04747	1.53278	2.64662	2.28959	2.26075	2.75707	2.37568	2.46247	2.56762	2.12128	1.59971	1.94024	2.17324	2.31926	2.21392	1.76312	1.69751	1.81844	1.452	1.60423	1.53819
ENSMUSG00000000530	Acvrl1	0.680498	0.439156	0.698702	1.07749	0.87394	0.686335	0.428429	0.25528	0.391081	0.309939	0.297638	0.493625	0.217637	0.342918	0.24517	0.31232	0.345332	0.385858	0.891336	0.456921	0.448715	0.407294	0.546914	1.11913
ENSMUSG00000000531	Tamalin	3.74516	6.99028	5.37012	5.22563	3.86259	8.83047	6.05388	5.18436	6.6324	5.52323	4.81902	5.95276	4.59843	4.41391	6.19482	5.57031	5.77541	2.99201	3.5537	3.45567	5.2559	2.8231	2.46211	2.7827
ENSMUSG00000000532	Acvr1b	6.02254	6.57205	6.53764	6.421	8.32547	8.73071	7.63996	7.94114	8.62645	7.26272	7.11798	7.76218	6.53708	5.98025	6.80525	7.13112	6.53325	5.15218	4.93309	4.35691	6.26497	4.09174	3.67563	3.63518
ENSMUSG00000000538	Tom1l2	18.4478	17.159	18.051	15.8059	12.5901	18.4984	19.6514	19.1514	20.3724	19.2973	19.5629	18.0327	15.0475	15.937	14.8575	15.9344	15.8606	14.5697	16.793	14.742	18.0676	15.1351	14.0487	14.6535
ENSMUSG00000000544	Gpa33													0	0	0	0	0	0	0	0	0	0	0	0.0116539
ENSMUSG00000000552	Zfp385a	6.51735	4.18757	5.60808	6.73969	4.81876	4.54422	5.13626	5.75135	4.59589	4.54852	5.1905	5.30598	3.67278	4.42122	4.28013	3.81278	4.28671	5.01029	4.56065	4.58142	4.48032	3.21047	4.13699	4.33595
ENSMUSG00000000555	Itga5	0.336496	0.132669	0.374801	0.555554	0.661339	0.234489	0.0720066	0.133207	0.0747418	0.139157	0.116633	0.209974	0.080044	0.0990534	0.0860806	0.113185	0.206095	0.183733	0.157585	0.173618	0.124627	0.106538	0.261675	0.29199
ENSMUSG00000000560	Gabra2	3.68038	4.5282	3.22707	2.19049	1.00326	3.38939	5.04945	5.1566	5.62877	4.26794	5.30572	5.13696	3.35707	2.44834	2.83348	3.13912	3.4595	2.18262	2.45062	2.08701	2.38097	2.43716	2.51163	2.31101
ENSMUSG00000000561	Wdr77	3.39443	3.89029	3.36123	3.43816	4.25632	3.68443	3.9925	4.42037	4.72712	4.26394	3.91976	4.10905	2.88479	3.34245	3.29221	3.05855	2.83247	2.87394	2.68302	2.75418	3.30996	2.62604	2.51723	2.27268
ENSMUSG00000000562	Adora3	0.224599	0.175408	0.140933	0.261066	0.188051	0.250496	0.136801	0.12487	0.17203	0.30634	0.273868	0.24759	0.146823	0.16099	0.116264	0.2057	0.205445	0.248202	0.208582	0.178552	0.0750944	0.419462	0.237545	0.428834
ENSMUSG00000000563	Atp5pb	50.4877	48.461	51.1959	56.6192	51.5672	48.5493	50.2952	47.0767	48.0178	47.8326	51.1008	48.956	37.1134	33.2259	36.8795	31.517	31.2649	34.2816	44.909	55.9434	43.545	54.4968	45.8289	45.0862
ENSMUSG00000000567	Sox9	4.37593	3.25622	3.23885	4.68658	5.12244	2.86637	3.19135	3.05302	2.24964	3.18947	2.54955	2.5378	1.86943	2.45439	1.94492	2.13797	2.56444	3.71907	3.11117	3.03161	2.36894	2.48291	3.01569	3.68835
ENSMUSG00000000568	Hnrnpd	13.2552	13.0111	11.8862	11.6585	9.85934	12.6265	15.732	15.0531	16.0773	15.4586	15.1334	14.4137	9.72159	11.6126	11.0216	10.7794	10.9606	11.5058	6.57705	6.60869	9.7996	5.71556	6.46573	6.73156
ENSMUSG00000000579	Dynlt1c	1.04675	0.856166	0.826648	2.02968	1.28087	0.690086	0.534219	0.927591	0.273941	1.02445	0.793604	1.11949	0.34946	0.504249	0.278697	0.666683	0.265113	1.30777	0.674275	0.828137	0.196255	0.46483	1.34195	1.369
ENSMUSG00000000581	C1d	7.67119	7.52882	3.43793	4.40436	4.53994	5.11328	4.37024	5.82855	4.72349	4.95499	5.40213	4.71297	3.7067	4.12066	3.87925	3.1172	2.88523	3.21462	4.06886	4.81719	3.19798	4.83461	4.24916	3.57118
ENSMUSG00000000594	Gm2a	6.00925	3.95967	5.1093	7.60711	8.7708	3.91521	3.73243	4.21553	3.42353	4.82618	4.23062	4.22974	3.24426	3.28148	3.30069	3.32154	3.62969	5.92692	5.78156	6.64766	4.64894	7.42188	8.01291	8.28534
ENSMUSG00000000600	Krit1	4.0879	4.80129	4.17302	4.04426	3.18538	4.14791	6.17134	5.5924	5.66349	5.14966	6.15376	5.57353	3.29051	3.16888	3.22157	3.38002	3.611	3.01148	2.41611	2.42727	2.73825	2.48918	2.57786	2.14742
ENSMUSG00000000605	Clcn4	14.6674	13.1911	14.9011	12.8052	13.372	14.6966	17.4577	18.2581	18.3091	15.777	19.7867	18.7049	12.7814	12.0239	13.0588	12.5553	12.9053	12.58	13.0103	13.157	13.9	11.6236	11.1798	11.1193
ENSMUSG00000000617	Grm6																			0	0	0	0	0	0.00553882
ENSMUSG00000000627	Sema4f	2.27704	3.01277	2.4796	1.90107	1.77465	4.10717	3.48199	3.21339	4.03884	3.13428	2.86853	3.59218	2.58055	2.37618	2.90161	2.91436	2.48781	1.91022	1.99681	1.51931	2.61147	1.72071	1.53113	1.58421
ENSMUSG00000000628	Hk2	0.463368	0.325635	0.373601	0.703564	0.404963	0.487847	0.41314	0.391477	0.469265	0.816117	0.805535	0.906099	0.274863	0.380994	0.349156	0.336698	0.539205	0.428122	0.355777	0.301409	0.248669	0.467803	0.571132	0.708416
ENSMUSG00000000631	Myo18a	7.71856	9.72274	9.64947	10.0668	7.24064	9.8305	10.7025	10.2182	11.7178	11.5591	9.69251	10.2454	9.07874	7.52221	8.119	8.00341	7.73844	7.60099	6.61415	5.79989	6.61642	5.62353	6.23682	5.74392
ENSMUSG00000000632	Sez6	9.54431	11.8342	8.54617	10.7097	4.01095	13.8102	10.9437	13.5142	11.9482	9.35228	8.6459	11.5643	8.11221	6.37102	10.0576	9.30921	11.1061	6.09364	5.81255	6.10378	9.5123	4.02281	4.40599	3.66236
ENSMUSG00000000673	Haao	0	0.0118305	0	0.179014	0.216204	0.00884207	0.12413	0.00413469	0	0.0329487	0.186331	0.243921	0.0310118	0.0353075	0.0638782	0.252566	0.0629159	0.19397	0.0334057	0.113844	0.06185	0.100677	0.136443	0.20642
ENSMUSG00000000682	Cd52	1.04988	1.96776	1.59179	9.99298	1.67651	4.86679	1.27986	1.1917	0.871762	8.82781	9.89919	10.1704	1.33787	1.5977	1.19109	3.43095	10.0073	7.23603	2.15748	2.99819	2.26113	14.5097	17.2932	16.9564
ENSMUSG00000000686	Abhd15	0.140797	0.151072	0.1927	0.244838	0.613087	0.344171	0.24522	0.234266	0.1502	0.215117	0.154546	0.164388	0.0671532	0.153253	0.128333	0.0961667	0.105454	0.264199	0.182047	0.143258	0.0761363	0.168618	0.273478	0.241079
ENSMUSG00000000690	Hoxb6	0	0	0.0127645	0	0	0													0	0	0.0122524	0.0139086	0	0
ENSMUSG00000000693	Loxl3	0.609265	0.482191	0.70336	1.19208	1.23694	0.405532	0.49348	0.544124	0.389979	0.915797	0.414559	0.575865	0.349656	0.537943	0.384157	0.401544	0.366889	0.682961	0.378374	0.456738	0.324403	0.489666	0.629276	0.564987
ENSMUSG00000000706	Btn1a1	0.0264769	0.00355222	0	0.0218256	0.0617241	0.015926	0.0141801	0.00372253	0.00490748	0.0104368	0	0	0	0	0	0	0	0.00371035	0.00390626	0.00316647	0	0	0	0
ENSMUSG00000000708	Kat2b	2.616	2.87563	2.40988	4.17972	6.67076	1.61429	3.46727	2.78259	1.95239	3.53612	2.81719	2.13148	1.41579	1.67574	1.21203	1.42436	1.36029	2.45035	1.67398	2.29622	1.57459	1.6532	2.27389	1.98824
ENSMUSG00000000711	Rab5b	14.7393	14.6149	14.7951	14.331	15.2345	15.3231	15.7845	15.377	15.6719	15.5199	15.0713	14.9868	12.9881	12.6518	12.261	11.9101	11.6492	11.9631	15.6252	14.6654	16.3205	16.0576	14.6107	14.8149
ENSMUSG00000000724	Cryba1							0	0	0.0720489	0	0	0	0	0.0271653	0	0	0	0
ENSMUSG00000000730	Dnmt3l	0	0.0250461	0	0.0336182	0.0522535	0.0501875	0.0334532	0.0307528	0	0.0614624	0.0189979	0.0672465	0.0397558	0.0150983	0.0293129	0	0	0	0	0.374774	0.243448	0.0552734	0	0
ENSMUSG00000000731	Aire	0.0408534	0.0190227	0.0195839	0.0245937	0.462622	0.263852	0.0166646	0.0496048	0.0539513	0.0710369	0.0755539	0.0249706	0.0977286	0.0252436	0.0230993	0.00967668	0.0762479	0.0267919	0.00918606	0.028701	0.0748535	0.0319688	0.0309505	0.0318448
ENSMUSG00000000732	Icosl	1.4056	1.4061	1.10264	1.46357	2.39143	1.57784	1.87054	0.978932	1.04968	1.93432	1.3611	1.46368	1.05511	1.20465	0.66285	0.937509	1.1736	1.17464	1.38574	1.3379	1.54824	1.32998	1.62888	1.59981
ENSMUSG00000000738	Spg7	7.62849	5.45829	6.91016	9.26566	7.49676	6.86811	6.66109	7.30079	7.57425	7.34799	6.25496	6.27227	5.59085	5.25369	5.74742	7.07233	4.98717	6.60785	5.16164	4.25151	4.86867	5.417	5.60309	5.52513
ENSMUSG00000000739	Sult5a1	0.247812	0.241131	0.145825	0.323821	0.238791	0.394253	0.586727	0.444005	0.390301	0.00928148	0.156003	0.109485	0.108643	0.112693	0.239267	0.128142	0.0769233	0.146379	0.248059	0.134542	0.142577	0.0466387	0.0915674	0.273702
ENSMUSG00000000740	Rpl13	224.411	244.633	232.215	224.183	231.465	205.895	191	162.625	163.279	217.814	209.269	178.268	154.024	174.657	168.352	156.043	166.075	177.064	323.229	325.688	247.258	417.957	349.923	351.817
ENSMUSG00000000743	Chmp1a	15.221	16.1883	15.4146	13.6097	15.0566	16.398	16.9246	13.6365	13.9888	15.0302	16.3331	13.9877	12.7169	12.3421	13.3442	11.9854	12.9191	11.3169	18.176	16.2988	16.3853	19.5903	16.8965	17.6497
ENSMUSG00000000751	Rpa1	9.71817	8.63715	9.21809	10.3068	9.94382	8.07755	10.147	9.2715	9.3067	8.91309	9.00168	8.78033	7.47853	7.32066	7.25007	6.86546	6.80973	9.38016	7.60898	7.94145	8.15188	6.41163	8.75311	7.7807
ENSMUSG00000000753	Serpinf1	7.9353	3.7266	5.92622	3.9702	4.1653	3.69716	4.32944	3.62729	3.86706	4.19202	4.18131	3.96511	2.4592	5.51789	3.53706	3.0088	3.34448	3.52509	6.30635	5.73669	4.41552	4.82451	5.80869	7.23043
ENSMUSG00000000759	Tubgcp3	4.34883	4.42613	3.80618	4.8513	4.6009	3.59812	3.70374	4.04123	3.78196	3.69645	4.29457	4.01978	3.17294	3.39739	3.3511	3.58889	2.95126	3.10531	3.59268	3.48119	3.65198	4.11253	3.8776	4.04472
ENSMUSG00000000766	Oprm1	0.199516	0.104637	0.0941885	0.0634343	0.0125109	0.102898	0.172888	0.196197	0.136802	0.143071	0.208987	0.0628036	0.154851	0.0919326	0.0499318	0.0915238	0.0954559	0.0904398	0.165415	0.133881	0.136825	0.0357875	0.108501	0.0920652
ENSMUSG00000000776	Polr3d	2.26168	2.00367	2.05968	2.08255	1.7932	2.24421	2.44394	2.32294	2.41104	3.04955	2.62832	1.84035	1.90658	1.83599	1.62973	1.79023	3.01535	1.63435	1.71886	1.89287	1.97358	1.37976	1.19726	1.18481
ENSMUSG00000000782	Tcf7	0.240168	0.124909	0.192014	0.144846	0.201049	0.170342	0.182239	0.134788	0.162724	0.0833808	0.131383	0.132123	0.0628378	0.0700793	0.070864	0.0863195	0.268583	0.173524	0.254443	0.181737	0.129768	0.0772599	0.0745679	0.216016
ENSMUSG00000000787	Ddx3x	12.3758	12.4561	12.7898	14.0242	20.2111	12.2092	17.7152	20.14	20.144	19.0645	24.7764	25.5884	17.1027	15.8527	16.7227	11.9187	15.6867	13.3183	7.70227	9.46071	10.8199	9.11196	9.38966	8.3873
ENSMUSG00000000791	Il12rb1	0.0548996	0.113614	0.0155272	0.185083	0.274911	0.315481	0.0835863	0.0670639	0.0252547	0.0872243	0.0418336	0.0639238	0.0578049	0.124272	0.0335873	0.0194757	0.063394	0.0888488	0.0882986	0.0879583	0.098129	0.0650811	0.108644	0.0909414
ENSMUSG00000000792	Slc5a5	2.60743	0.834108	1.34878	2.34584	1.88937	1.11567	0.997747	1.07028	0.889771	1.13242	0.941808	1.20814	0.993166	0.877497	0.77347	1.23094	0.736007	1.14588	1.73862	1.77516	2.22368	1.45955	1.94198	1.62735
ENSMUSG00000000794	Kcnn3	1.21659	1.00722	0.91154	0.863266	0.569089	0.709495	1.45185	1.96318	1.10279	1.14	0.98818	1.00629	0.556617	0.799758	0.596103	0.822611	0.806046	1.05107	1.01832	1.09101	1.35887	0.974076	0.817717	0.998477
ENSMUSG00000000804	Usp32	5.22877	4.53278	5.36549	5.8192	4.90432	4.84554	7.90515	7.85771	7.27547	6.99392	7.549	7.53953	5.33285	4.33625	4.73683	5.58589	4.35408	5.02015	3.31924	3.45465	3.77652	3.433	3.63042	2.84035
ENSMUSG00000000805	Car4	4.36271	6.33739	6.8204	3.49254	4.78117	7.48185	5.00213	3.10047	7.30723	6.42453	6.52453	5.49744	6.57775	5.27456	6.13011	5.34358	3.85117	2.9519	6.45809	5.96436	6.09147	7.926	5.35047	6.71663
ENSMUSG00000000811	Txnrd3	0.613964	0.241488	0.423109	0.507208	0.951764	0.34465	0.344928	0.377711	0.346067	0.516218	0.316051	0.539954	0.249721	0.257398	0.279754	0.362625	0.31983	0.490953	0.468979	0.528837	0.429268	0.329777	0.38134	0.334034
ENSMUSG00000000817	Fasl	0.0354059	0.0343827	0.00780203	0.0162018	0	0.00772165	0	0.00723767	0	0.0202357	0	0.0320206	0	0.00721482	0	0	0.0162364	0	0	0	0.22017	0	0.0076835	0.0344839
ENSMUSG00000000823	Zfp512b	6.17827	8.13024	5.99375	5.5359	7.50599	8.07877	6.14179	7.6992	9.2524	8.5117	8.66023	8.03691	5.25146	5.91991	5.26506	6.95549	6.19874	4.29757	4.13111	3.25189	5.17371	2.80883	3.18364	3.78099
ENSMUSG00000000826	Dnajc5	14.9991	15.7994	16.1345	13.6858	14.5469	17.3507	17.8893	18.7703	20.806	18.7864	19.6489	19.5089	15.6077	13.3919	15.129	15.3275	13.6496	12.0915	15.4807	14.1245	16.8042	16.1698	12.3917	13.29
ENSMUSG00000000827	Tpd52l2	10.4986	13.3307	12.7553	11.2802	11.2936	11.624	11.0399	11.5257	10.4805	13.3312	13.6077	12.1063	9.64075	9.50149	9.97284	9.50876	8.60691	8.00074	12.1885	13.3271	15.008	14.1285	12.6071	13.1598
ENSMUSG00000000838	Fmr1	4.27514	5.14222	4.55772	4.21826	4.59612	4.17006	6.99021	7.21286	7.34013	6.4447	6.85439	7.51394	4.05251	4.37586	4.06344	4.15686	4.5903	3.33322	2.67694	2.74555	3.17468	2.60931	2.70106	2.47302
ENSMUSG00000000861	Bcl11a	6.26488	8.88049	8.95426	6.52959	5.13131	12.8478	9.78258	9.15697	10.9718	9.66784	9.60201	10.9643	9.3893	6.58613	9.59063	8.8379	8.57937	4.92109	5.71744	4.98506	7.23401	5.10144	4.71467	3.9828
ENSMUSG00000000876	Pxmp4	2.5396	1.86282	2.32961	1.73788	1.44736	1.67465	2.46022	1.71556	1.70423	1.62436	2.51301	1.28062	1.55955	1.77229	1.3028	1.22503	1.42373	1.94036	2.04417	2.37426	2.06723	2.96632	2.22371	2.6892
ENSMUSG00000000881	Dlg3	9.62999	12.9001	11.197	10.7775	8.38846	13.6413	13.415	13.5105	14.588	12.5996	13.6825	13.6725	9.82969	9.02741	12.4769	10.9674	10.5261	8.7003	8.38893	7.76964	9.73626	7.69345	7.47225	7.19004
ENSMUSG00000000884	Gnb1l	0.328416	0.227447	0.338178	0.237161	0.582899	0.311808	0.265102	0.345314	0.326786	0.37373	0.467357	0.378635	0.4104	0.35689	0.424944	0.31152	0.279724	0.229665	0.346919	0.306346	0.425778	0.45988	0.371301	0.27075
ENSMUSG00000000889	Dbh	0.331385	0.0743511	0.0393434	0.210313	0.0632326	0.0889608	0.0528231	0.0624473	0.0342914	0.0218597	0.0649289	0.0517958	0.0646489	0.0986407	0.0511234	0.0448835	0.05247	0.036271	0.0382421	0.0619495	0.0426555	0.0122118	0.044189	0.0297839
ENSMUSG00000000901	Mmp11	0.318715	0.260178	0.344088	0.440528	0.463962	0.176945	0.281053	0.249114	0.132563	0.165627	0.0812312	0.25138	0.0935587	0.149538	0.17968	0.14669	0.23416	0.266326	0.173987	0.281283	0.225279	0.16478	0.213575	0.277431
ENSMUSG00000000902	Smarcb1	9.47326	9.74881	8.94517	8.90653	9.01881	10.1664	9.1293	9.18036	8.98096	9.71875	9.0381	9.09359	7.89696	7.40807	8.64373	8.18335	8.54125	7.05763	7.43581	6.48612	8.07817	5.8831	6.36814	6.13614
ENSMUSG00000000903	Vpreb3	0	0.0862171	0	0.046227	0.666686	0.0326645	0.0541257	0.0311407	0	0	0	0	0.0977752	0	0.0386893	0	0.0498475	0.0843475	0.0329448	0	0	0	0.0462956	0
ENSMUSG00000000915	Hip1r	3.53171	2.73192	3.32211	3.28835	4.55114	2.81613	3.31414	3.49017	3.09412	3.39383	3.31956	2.92009	2.55022	2.91075	2.43887	2.37737	2.57551	2.88586	2.84129	2.49382	2.54566	2.45148	2.29763	2.5369
ENSMUSG00000000916	Nsun5	1.73295	1.90668	1.49603	1.80357	3.65018	1.95628	2.52777	1.94406	1.89716	1.73956	2.14656	2.36876	1.87857	1.72495	2.23705	2.11878	1.65375	1.64141	1.47495	1.65688	1.54468	1.30475	1.35177	1.4049
ENSMUSG00000000934	Top1mt	2.59759	2.20516	2.05083	2.20052	1.18362	1.86234	2.10959	2.18637	2.02688	2.52743	2.52095	2.10277	1.83752	1.64433	1.73691	1.52966	1.97499	1.6103	2.0392	2.18151	2.23152	2.44694	2.4031	2.58202
ENSMUSG00000000942	Hoxa4							0	0	0	0.0258343	0	0	0	0.0184369	0	0	0	0
ENSMUSG00000000948	Gm38393	1.08542	1.20491	0.919482	0.897133	1.47354	0.943027	1.99709	1.96446	2.2434	1.83565	2.08177	4.0029	1.14474	0.912049	0.917799	0.884631	1.01551	1.25887	0.531721	0.460761	0.542711	0.420381	0.561422	0.643203
ENSMUSG00000000957	Mmp14	3.15819	1.74774	3.04146	3.66338	5.33981	2.75549	1.65247	2.25016	2.04543	2.29519	2.0644	1.88605	1.31601	1.32029	1.34848	1.38538	2.12224	2.37801	1.82059	1.66707	1.56059	1.76895	1.97028	2.53737
ENSMUSG00000000958	Slc7a7	0.351334	0.333196	0.620915	0.921301	0.504373	0.818421	0.328856	0.373948	0.212116	0.471474	0.404963	0.668338	0.207227	0.215802	0.326376	0.260742	0.499078	0.489356	0.331017	0.284513	0.247224	0.927479	1.11796	0.828353
ENSMUSG00000000959	Oxa1l	5.55345	5.97227	5.84072	6.16668	7.74674	5.61568	5.76965	6.0235	6.11809	5.48814	6.34463	6.35049	4.74338	4.90787	5.08254	5.10306	5.26244	5.38692	5.95178	6.32757	5.74496	6.70874	6.14922	6.10927
ENSMUSG00000000976	Heatr6	1.08345	1.11996	1.2746	1.06605	1.10537	1.41699	1.13579	1.3617	1.5436	1.07298	2.49178	1.77858	1.10154	1.47033	0.877779	0.900119	1.27298	0.894108	1.42408	0.748895	0.870983	1.34318	0.931399	0.869786
ENSMUSG00000000982	Ccl3	0.163769	0.366659	0.0597913	1.59694	0.185394	0	0.035479	0.226256	0.0741811	1.6723	1.45424	1.69124	0.191132	0.0559319	0.10081	0.482536	2.02398	1.33043	0.0298942	0.143479	0.118134	2.19846	3.1579	3.43988
ENSMUSG00000000983	Wfdc18	0.134292	0.882199	0.50933	0.219965	0	0	0.175368	0.927442	0.464119	0.396407	0.0902613	0.158393	0.240297	0.765782	0.443756	0.448591	0.499238	0.952969	0.91755	1.13719	0.308668	1.2203	0.610099	0.726981
ENSMUSG00000001014	Icam4	0.107477	0.201302	0.378194	0.117896	0.1888	0.313393	0.0944935	0.301193	0.357445	0.24316	0.468347	0.336247	0.295878	0.249427	0.307802	0.422497	0.180642	0.241924	0.282643	0.340576	0.248446	0.35207	0.294583	0.17609
ENSMUSG00000001016	Ilf2	9.29062	10.8617	9.30932	8.26447	9.50914	11.6966	10.5277	10.2657	10.5447	10.8331	10.7996	10.2787	8.87978	8.60121	8.31059	8.26727	8.09027	7.83155	9.72241	10.6554	9.6505	11.1287	9.8319	9.41149
ENSMUSG00000001017	Chtop	19.9206	20.2825	20.4285	18.681	18.6574	18.729	22.4952	22.6402	21.342	21.4803	22.1514	21.9202	16.5195	17.196	18.2677	17.0599	17.1529	17.3682	17.0419	16.6764	18.8771	18.1273	16.6037	16.1406
ENSMUSG00000001018	Snapin	7.00348	7.4159	7.40372	7.1914	7.80172	6.44693	8.1346	7.46363	6.7087	8.24536	7.66687	7.19974	5.85519	6.07559	5.8933	5.29491	5.82607	6.99334	10.1584	10.0013	8.17228	11.3182	9.92621	9.67798
ENSMUSG00000001020	S100a4	1.1535	1.30144	0.334859	2.18373	1.50312	2.74947	1.68143	0.744371	1.21612	1.42513	1.04818	1.19401	1.29974	0.643992	0.07345	0.604749	2.13563	1.49039	1.4233	2.70293	0.811871	3.00828	4.95957	6.36894
ENSMUSG00000001021	S100a3	0.157146	0.0675604	0.00587142	0.32441	0.247038	0	0.121866	0.0653136	0	0.223779	0.136031	0.17395	0.197178	0.224779	0.0410105	0.00586156	0.384177	0.107582	0.184284	0.0865249	0.0752446	0.503437	0.111713	0.101128
ENSMUSG00000001023	S100a5	0	0.133209	0.312847	1.30399	0	0	0	0	0.206022	0	0.203534	0	0	0	0	0	0	0	0.174877	0	0	0	0	0
ENSMUSG00000001025	S100a6	4.91943	4.57417	4.00059	6.51696	8.077	5.55133	4.87777	3.46879	3.12585	7.29707	4.50841	4.48866	2.58071	3.51838	1.95902	2.99716	4.81787	5.82709	6.67926	6.87157	4.73251	15.6059	16.9362	16.5222
ENSMUSG00000001027	Scn4a	0.00717482	0.00349474	0	0.0061832	0.0141488	0	0.00464364	0	0.00722798	0.00256481	0.00227762	0	0	0	0	0.00591818	0	0	0.00574781	0	0.00186663	0.00429407	0	0
ENSMUSG00000001029	Icam2	0.0604452	0.187276	0.644145	0.468269	0.286609	0.503465	0.188101	0.0743882	0.146828	0.316284	0.0619739	0.301768	0.0699503	0.407304	0.183705	0.290348	0.279546	0.444566	0.313099	0.199946	0.295902	0.231927	0.448588	0.369238
ENSMUSG00000001034	Mapk7	1.96206	2.91994	1.96388	1.80537	1.1905	2.66931	2.74318	1.80892	3.02735	2.73009	2.67903	2.68918	2.36872	2.16304	1.78981	2.22552	1.81525	1.61463	1.9751	1.04258	1.66051	1.27118	1.46021	1.31235
ENSMUSG00000001036	Epn2	11.1913	14.8215	13.8509	9.55994	10.2135	13.9621	14.8625	13.0563	14.9955	16.077	14.377	15.6434	12.7918	10.0858	11.8469	12.7182	11.3694	8.2249	13.5438	11.1154	11.1992	10.1762	9.68682	9.83246
ENSMUSG00000001039	B9d1	6.02685	2.99273	5.02885	5.55749	4.77973	3.3616	3.46848	4.10895	3.25568	3.68456	3.19957	3.55424	3.32351	2.65913	2.66059	2.27724	3.44635	5.2136	4.33811	5.13604	3.50358	5.29061	7.19685	5.67762
ENSMUSG00000001052	Sec24b	4.52705	4.20772	4.22992	4.58329	4.3531	4.38252	5.07561	5.20859	6.15783	5.00589	3.99367	5.22382	3.9481	3.26955	3.0303	4.12679	3.4897	3.22614	3.14122	3.18635	3.29543	2.35908	2.78499	3.33717
ENSMUSG00000001053	N4bp3	2.50677	1.89229	2.88573	3.94502	2.94299	2.24983	2.09835	2.37034	1.83976	1.60832	1.5655	2.26829	1.79795	1.1113	1.9334	2.09239	1.74543	2.38754	1.51152	1.63712	2.14416	0.996794	1.50151	1.58545
ENSMUSG00000001054	Rmnd5b	6.04158	7.34019	7.91953	5.86694	7.09703	7.76991	6.89337	6.82901	6.92841	6.14706	6.8513	7.44512	5.76903	5.60486	6.87608	6.92026	6.43902	4.33744	5.72774	5.62027	6.54803	6.62006	5.48616	5.78439
ENSMUSG00000001056	Nhp2	10.3297	9.90418	9.32554	10.4741	11.3708	10.009	9.21062	8.7224	10.2229	10.7918	10.6041	9.71899	9.95493	8.34258	9.13246	8.13742	8.12211	7.06188	13.1221	13.4277	11.6668	15.483	12.6144	12.7105
ENSMUSG00000001062	Vps9d1	3.33257	3.8569	4.03922	4.19369	3.46498	4.54298	3.43356	4.72397	5.0536	4.37839	4.32424	4.44033	3.38185	3.82963	3.12943	4.0324	3.17296	2.91762	2.94663	2.66552	3.32869	3.40715	2.95473	2.8013
ENSMUSG00000001065	Zfp276	2.28094	2.41185	1.66025	2.6348	2.31792	2.36308	2.31446	2.36827	1.75968	3.06795	2.32213	1.97612	1.63846	2.14506	1.46263	1.50239	1.44735	1.91058	1.98752	1.66227	1.85402	2.02041	1.78233	1.81437
ENSMUSG00000001076	C1ql4	0	0.0194138	0.0110231	0	0	0.0109169							0	0	0	0	0	0.0610505	0	0	0	0	0.010889	0
ENSMUSG00000001082	Mfsd10	2.72523	4.83746	1.91324	2.02278	6.46806	4.32253	3.03103	5.08872	4.15117	5.2007	3.43337	3.75918	3.75287	3.2103	3.10775	2.83398	2.89658	2.92655	2.56914	2.08512	2.79964	2.93022	2.43383	2.72264
ENSMUSG00000001089	Luzp1	3.17398	4.29825	4.95116	4.66817	3.06837	5.09221	5.79652	5.73407	7.4054	5.3821	5.80774	6.67559	4.63839	3.22448	4.29863	4.30859	3.58665	2.90964	3.38674	3.49222	4.1259	3.71525	3.28137	3.14449
ENSMUSG00000001095	Slc13a2	0	0.00529314	0	0	0.0552618	0.00593849	0.00705287	0	0.0146528	0	0	0	0	0	0	0	0	0
ENSMUSG00000001098	Kctd10	6.39903	5.0648	6.53589	8.01501	10.9177	5.96596	5.71618	6.58456	6.36857	5.81405	5.46743	6.20069	4.9759	4.42237	4.90529	5.28385	4.43304	5.54892	5.67201	5.42657	5.93147	5.41515	5.73851	5.57352
ENSMUSG00000001100	Poldip2	14.9969	13.1282	13.4673	14.6523	18.2856	14.5234	12.6633	12.8213	14.4206	12.6032	13.7977	13.1883	11.5411	11.0248	11.4804	10.7803	10.5061	10.3882	11.8345	10.8544	11.402	12.0801	9.56229	10.1982
ENSMUSG00000001103	Sebox	0.483787	1.20173	1.36191	1.46223	1.10488	1.76618	1.3711	1.3031	1.21419	1.70302	1.12385	1.70955	1.45757	0.860725	1.3895	1.09077	0.985569	0.651633	1.01882	1.21401	1.12829	1.22745	1.05318	0.910074
ENSMUSG00000001105	Ift20	13.111	15.0531	15.0336	14.7361	17.5579	13.7589	12.0474	12.309	11.655	13.6089	13.9286	12.2946	9.45235	10.1429	10.3277	10.6261	8.03192	12.203	13.808	14.7877	11.6591	17.1583	15.7679	15.8301
ENSMUSG00000001119	Col6a1	4.27928	0.949012	0.851088	1.20145	0.87296	1.39276	0.778198	0.740686	0.856033	0.765271	1.5281	1.08867	0.420083	1.0865	0.563618	0.667786	0.385377	0.325231	2.04026	1.35884	2.17919	0.75542	1.81796	2.08119
ENSMUSG00000001120	Pcbp3	6.79046	3.84629	6.08066	9.22419	11.3316	4.92196	4.14292	5.0449	4.76087	4.27328	4.22909	5.13016	3.85556	3.91029	4.63269	4.84626	3.94914	5.09728	3.86653	4.26559	4.47076	2.49745	4.08935	4.27098
ENSMUSG00000001123	Lgals9	0.989119	1.04634	0.836511	3.59028	1.50857	1.99608	1.0576	0.727205	0.815221	2.2941	1.6849	1.76524	0.666887	0.996619	0.808701	1.51315	1.38277	1.59327	1.32328	1.43222	0.882155	3.1223	3.59674	4.01508
ENSMUSG00000001127	Araf	26.5418	25.0379	24.7918	25.7048	27.8599	26.5083	27.6466	28.0151	25.517	25.19	25.676	24.4862	18.5541	19.4291	19.1782	19.7053	15.783	20.2788	23.8451	26.5032	24.127	26.6262	23.8354	25.0042
ENSMUSG00000001128	Cfp	1.04079	0.916374	1.30029	1.79515	0.671028	1.32504	1.15609	0.805451	0.671748	0.89956	1.07283	1.0969	0.82577	0.934986	0.663147	0.722344	0.572764	0.453283	0.724228	0.524592	0.754207	1.14631	0.807669	0.673121
ENSMUSG00000001131	Timp1	0.0849549	0.16995	0.331736	1.92036	2.45264	2.33691	0.137903	0.0484988	0.0863436	0.18172	0.030384	0.0970444	0.0273255	0.0480291	0	0.0234411	0.20417	0.0647187	0.128003	0.185594	0.0910632	0.491074	0.584147	0.939793
ENSMUSG00000001134	Uxt	2.34898	2.01211	2.42969	2.37821	2.61767	1.97687	1.97363	2.48158	1.6327	1.91283	1.95651	1.52295	0.883614	1.57104	1.48886	1.95433	1.34892	2.20341	1.92457	1.88517	1.47879	2.57979	2.31493	1.87902
ENSMUSG00000001138	Cnnm3	2.41166	2.27006	2.28313	2.26085	3.1735	2.07159	2.27777	2.37511	1.85932	2.13189	2.31921	2.16035	2.19594	1.94641	1.73723	1.7952	1.61581	1.81068	1.41913	1.281	1.55249	1.15768	1.26578	1.52772
ENSMUSG00000001143	Lman2l	6.19657	6.36066	6.70764	5.83407	3.4952	6.13971	6.2652	6.31664	6.80603	6.60406	7.5167	8.10458	4.94317	4.56155	5.11847	6.16117	5.17904	3.81679	4.16174	3.95268	4.91136	3.52466	4.25629	4.27468
ENSMUSG00000001150	Mcm3ap	3.15284	3.98634	2.47774	3.05207	3.42212	3.45835	4.24372	4.25847	3.42069	4.03162	3.40366	3.60368	3.04443	3.01959	2.77508	3.7321	3.04564	3.44037	2.63188	3.23157	3.0067	2.8854	3.42961	3.49292
ENSMUSG00000001151	Pcnt	2.25209	1.74541	1.89605	1.89184	2.0919	2.08556	1.61006	2.05666	1.87506	1.97396	1.58306	1.78887	1.55153	1.73037	1.19848	1.33727	1.52264	1.23815	1.457	1.08032	1.79483	1.04981	1.28243	1.20008
ENSMUSG00000001155	Ftcd	0.00709915	0	0	0	0	0	0	0	0	0.00625609	0	0	0	0	0	0	0	0	0	0	0	0.00850513	0	0.00426109
ENSMUSG00000001156	Mxd1	1.20083	1.33227	1.18598	1.3331	1.37515	1.47263	1.53863	1.51475	1.36391	1.1321	1.26251	1.35685	0.980346	1.09825	1.02522	0.968455	1.17413	1.01573	1.15675	0.956856	1.23398	0.886049	0.923476	0.933646
ENSMUSG00000001157	Gmcl1	3.19206	2.9893	3.09513	3.26409	2.68994	3.07351	3.26302	3.89626	3.88693	3.85221	3.50255	3.33142	2.1025	2.11911	2.35498	2.45824	2.28344	2.27594	1.85016	1.82864	2.58722	1.63547	1.77736	1.61542
ENSMUSG00000001158	Snrnp27	11.1009	11.475	10.9334	9.32468	8.42434	9.76357	11.6835	9.8489	9.02554	11.385	12.2428	9.49736	7.79249	7.74529	7.69453	9.09446	8.08166	8.06903	11.1349	12.124	9.79403	13.0649	10.9416	10.674
ENSMUSG00000001166	Oas1c	0.0578583	0.0787214	0.313333	0.251794	0.378423	0.145122	0.0374714	0.0827195	0.0467142	0.0992221	0.0516121	0.0718802	0.053379	0.082501	0.0633178	0.114623	0.0397328	0.123486	0.0930619	0.130604	0.0666307	0.110883	0.131709	0.140852
ENSMUSG00000001168	Oas1h													0	0	0.00759048	0	0	0
ENSMUSG00000001173	Ocrl	5.49945	4.71292	4.14434	4.41602	6.50587	5.41301	5.15345	6.13403	5.80257	4.91245	5.39383	5.82497	4.3574	3.92859	3.94283	3.98275	3.58157	3.74723	3.60292	3.39732	4.04685	3.53378	3.57076	3.70207
ENSMUSG00000001175	Calm1	155.153	182.892	177.05	141.809	121.063	176.205	194.02	175.874	195.656	182.774	202.883	188.24	135.869	126.769	136.591	125.114	127.087	103.969	172.687	168.362	157.111	195.176	149.009	150.501
ENSMUSG00000001211	Agpat3	25.0536	19.1424	21.0504	22.2461	22.1412	23.1157	23.5439	22.5953	22.4565	22.7736	23.3805	20.3465	17.0674	17.5624	16.4861	16.3821	19.977	17.3106	20.8706	19.6225	20.4209	20.277	17.1788	17.3178
ENSMUSG00000001225	Slc26a3	0.0745804	0.0318589	0.0338626	0.0750618	0.0995922	0.00660656	0.0113624	0.0597144	0.0471978	0.160355	0.00458455	0.00989948	0.00505539	0.0304685	0.0320438	0	0.025061	0.0774617	0.0187914	0.0373199	0.0037614	0.0555294	0.0227151	0.0577693
ENSMUSG00000001227	Sema6b	8.12141	7.68582	7.94676	6.736	6.83272	10.9973	8.8415	9.22612	10.5254	8.41486	8.95035	9.33759	8.51077	6.6642	8.19599	8.04969	7.98929	5.42394	7.02016	5.6825	8.19332	5.52059	4.73914	4.95261
ENSMUSG00000001228	Uhrf1	0.123751	0.190392	0.0885635	0.578744	0.176445	0.207918	0.130777	0.176808	0.135771	0.252027	0.110303	0.119652	0.0637391	0.152238	0.0847888	0.15289	0.272753	0.0838085	0.0986897	0.12521	0.161232	0.0803849	0.151716	0.195569
ENSMUSG00000001229	Dpp9	4.16363	5.11946	4.99773	4.44247	2.65039	5.14773	4.82046	5.04218	5.8211	5.39377	5.26904	5.56495	4.27107	3.77777	4.52767	4.75381	4.82083	3.25967	3.48581	2.9402	3.98604	2.87353	3.06453	2.8265
ENSMUSG00000001240	Ramp2	4.41082	4.26696	3.59804	4.4193	9.56004	5.98433	3.30551	2.8137	3.3406	3.81606	3.37174	3.85819	2.84492	2.75046	3.2882	3.40096	2.88622	2.22272	4.50303	4.55523	3.67329	4.15851	4.27682	4.28234
ENSMUSG00000001247	Lsr	1.43764	0.366486	1.1819	2.07329	1.5104	0.669282	0.251835	0.443369	0.348527	0.338033	0.367205	0.517596	0.222006	0.252203	0.258527	0.357247	0.17257	0.939205	0.637729	0.745204	0.516009	0.301488	0.654237	1.11846
ENSMUSG00000001248	Gramd1a	8.85483	9.88178	9.4988	8.9888	8.34102	12.3907	9.75762	9.42575	12.1051	10.1598	10.8184	9.56711	8.05101	7.77536	8.8069	9.73032	8.35305	6.63001	7.76306	6.62473	8.21964	5.83884	7.20438	7.27377
ENSMUSG00000001249	Hpn	0.42371	0.364025	0.361041	0.615631	1.25035	0.218586	0.321063	0.397302	0.107042	0.439177	0.324175	0.538092	0.145299	0.340824	0.107144	0.14513	0.512381	0.199913	0.185195	0.110732	0.170232	0.119597	0.358154	0.16574
ENSMUSG00000001260	Gabrg1	1.77822	1.47435	1.37933	1.45823	1.25489	1.26403	1.95563	2.94507	1.30467	1.68371	2.15306	1.45353	0.84226	1.30522	0.786191	0.742043	1.03441	1.41247	1.45023	1.59736	1.14662	1.51117	1.17094	1.36178
ENSMUSG00000001270	Ckb	294.538	262.561	286.994	293.041	299.155	273.698	267.532	252.595	235.78	265.931	271.508	239.609	209.79	245.54	238.327	203.868	229.683	239.704	305.59	293.372	268.694	312.958	282.486	278.902
ENSMUSG00000001280	Sp1	1.22739	1.20178	1.33864	1.53898	1.52969	1.03512	1.42414	1.47531	1.42812	1.64907	1.60333	1.30182	0.835786	1.16923	0.728343	0.867149	1.02391	1.25199	1.02139	1.00599	1.03746	1.02811	1.07766	1.25712
ENSMUSG00000001281	Itgb7	0.255946	0.0514637	0.122005	0.0772029	0.0596701	0.062966	0.0560782	0.093291	0.051771	0.06189	0.189867	0.316565	0.0332728	0.180425	0.0701639	0.0476491	0.0164994	0.0635694	0.0309251	0.460303	0.152025	0.29221	0.0573272	0.0843185
ENSMUSG00000001285	Myg1	7.69928	9.54611	7.58551	8.04747	8.45778	7.53995	7.49405	7.49117	7.73265	7.44497	6.40101	8.4279	6.34967	6.3391	5.95414	6.42011	5.97225	6.10942	8.16583	8.65066	8.2011	10.1123	8.8611	10.4732
ENSMUSG00000001288	Rarg	1.13286	0.617919	1.057	2.7245	0.752566	0.825821	0.997831	0.659524	0.910605	0.638359	0.67598	0.698209	0.503114	0.63585	0.516148	0.546616	0.630719	0.745187	0.512808	1.00395	0.758471	0.351018	0.58698	0.610638
ENSMUSG00000001289	Pfdn5	52.4691	53.2344	48.6164	50.3153	50.5595	51.4515	44.0968	44.1432	43.2256	49.0127	52.3345	43.2765	35.6931	38.2374	38.0639	33.4982	37.9398	41.4729	73.2535	73.7604	53.3956	83.8292	75.9515	67.5832
ENSMUSG00000001300	Efnb2	2.96842	1.25558	1.13396	1.33281	0.573388	1.16151	1.69898	2.01611	1.43759	1.16171	1.63804	1.31911	0.761052	1.06591	1.09661	0.763285	0.943581	0.924483	1.58867	1.53024	2.45925	0.746137	1.10768	0.8658
ENSMUSG00000001305	Rrp15	1.52651	2.05208	1.56341	1.52985	1.98616	1.4355	1.87474	2.1807	1.77148	1.65471	2.07691	1.99581	1.00584	1.21776	1.38847	1.07283	1.43334	1.42671	1.23237	1.25564	1.28851	1.45488	1.08432	1.07384
ENSMUSG00000001313	Rnd2	21.5036	12.2044	14.4254	13.8559	12.0342	11.7711	14.0169	14.3632	11.4214	15.0099	12.9762	10.5808	9.88886	12.5594	9.86919	8.95423	10.4564	13.154	18.8407	16.3957	13.6915	17.8229	15.3908	16.739
ENSMUSG00000001323	Srr	7.41258	8.53272	8.0995	6.21565	6.12238	8.74355	9.55025	9.10172	10.4045	9.21592	9.5489	9.83662	6.82447	6.0889	6.86329	6.75766	6.04054	5.30591	6.66828	7.13895	6.65713	8.06631	6.5957	6.53928
ENSMUSG00000001333	Sync	0.0796828	0.0551225	0.0958503	0.0524595	0.0703506	0.0247402	0.125436	0.0723753	0.168615	0.118942	0.0508108	0.0600338	0.0383065	0.0900296	0.0363518	0.0219283	0.0496998	0.0941739	0.102945	0.0865061	0.0626473	0.043608	0.0720265	0.0905365
ENSMUSG00000001334	Fndc5	3.95365	7.45467	7.14401	6.8782	4.12713	8.43105	8.0416	6.89647	8.04502	8.2771	7.87543	8.31952	7.67115	5.32796	7.109	7.30373	6.81502	4.97803	5.70453	5.29165	5.43979	5.64267	4.76572	5.1671
ENSMUSG00000001348	Acp5	0.302255	0.0218408	0.221747	0.581589	0.70679	0.110226	0.0682583	0.184885	0.0456242	0.0160986	0.0288752	0.0383512	0	0	0.113448	0.0496805	0.0649725	0.295751	0.0972278	0.214307	0.0595054	0.0270314	0.146215	0.157898
ENSMUSG00000001349	Cnn1	0.160333	0.0268695	0.270157	0.0949957	0.095484	0.476901	0.0501156	0.0561943	0.0371941	0.0558731	0.0281754	0.170655	0.101744	0.0661426	0.0252063	0	0	0.101068	0.356769	0.0575936	0.057859	0.289752	0.0358147	0.0914419
ENSMUSG00000001366	Fbxo9	12.8574	11.7445	13.3265	11.7522	7.88389	11.3554	12.9355	13.3533	13.2521	12.127	12.9495	12.6816	11.5835	9.73496	9.9538	9.5252	9.11317	8.6079	11.2897	8.8726	10.5473	8.86571	8.15223	8.12032
ENSMUSG00000001376	Vps50	4.74966	4.95871	4.89914	5.04997	4.62396	5.85312	7.5388	7.7357	8.06766	7.25874	7.85013	7.4973	5.76421	4.35353	5.30921	4.81609	4.82628	4.35891	4.16098	4.58513	3.9908	5.04803	3.84206	3.81176
ENSMUSG00000001380	Hars	11.2707	10.7734	12.2322	11.3431	11.4065	12.5394	11.5018	12.195	12.4049	11.9782	12.5871	11.3368	10.1309	7.8857	9.33398	8.85438	8.47819	8.22843	10.454	11.7249	10.7392	12.4594	10.067	9.48798
ENSMUSG00000001383	Zmat2	14.6523	17.3524	17.152	14.2025	16.2494	19.2217	20.0966	16.3411	18.4338	19.4136	19.5763	17.5619	16.0483	13.0823	14.007	13.7024	13.0583	11.2579	17.4118	17.5317	16.3822	20.0469	15.8476	15.3721
ENSMUSG00000001403	Ube2c	0.109918	0.212063	0.301771	0.249167	0.157713	0.119875	0.166449	0.113205	0.0247929	0.130673	0.165283	0.146174	0.0850956	0.168506	0.0447853	0.0404179	0.298345	0.147477	0.0397736	0.0639567	0.0586473	0.197905	0.133373	0.232347
ENSMUSG00000001415	Smg5	8.31867	7.63931	8.04299	8.00301	7.90406	8.34764	7.60933	8.26171	8.21217	7.80135	9.12326	10.2491	6.16707	6.28781	6.33778	8.00758	6.08807	6.02577	5.69585	6.96044	7.22566	6.40354	7.55816	7.12435
ENSMUSG00000001416	Cct3	16.8253	19.19	17.6934	18.4795	17.1534	17.3054	16.2922	16.8146	16.9452	17.3008	17.2464	16.7246	12.2192	10.9944	12.3308	11.4625	11.2154	11.5749	14.731	18.156	13.4243	20.2917	16.3888	15.783
ENSMUSG00000001418	Glmp	11.2483	7.26729	10.3514	12.3938	12.5751	6.01554	7.2366	9.80021	6.92493	9.74615	6.47824	10.4704	5.61633	4.55804	5.22888	4.55876	8.13681	10.278	6.05771	7.34845	7.20825	10.2861	10.6764	12.831
ENSMUSG00000001419	Mef2d	11.847	13.5527	12.7886	11.3062	10.8811	15.963	16.838	14.802	18.2716	14.7153	14.2548	16.1771	12.7254	11.5276	13.3467	14.1054	13.9887	9.85094	10.299	8.31551	12.5142	7.66086	6.73428	7.51068
ENSMUSG00000001420	Tmem79	0.0937597	0.0192251	0.0684852	0.0226508	0.0582343	0.00719411	0.00854637	0.024528	0.0511374	0.030702	0.132228	0.0589732	0.0302669	0.00672081	0.0237331	0	0.113007	0.0134093	0.0592754	0.049433	0.0207457	0	0.0286229	0.0385496
ENSMUSG00000001424	Snd1	6.82978	8.98796	8.56187	10.6068	6.33972	13.0177	8.4283	8.29221	8.71692	8.54365	7.26738	9.16339	6.99115	5.69653	7.98646	7.43584	7.59832	6.16458	5.87467	5.74188	6.51116	5.90186	5.68248	6.70512
ENSMUSG00000001435	Col18a1	1.53331	0.27045	1.07339	1.97584	1.81954	0.223193	0.233985	0.624319	0.288131	0.423605	0.224125	0.343831	0.380082	0.218121	0.474362	0.239948	0.209001	0.757062	0.28391	0.498627	0.322144	0.200478	0.552526	0.723857
ENSMUSG00000001436	Slc19a1	3.58746	1.57879	3.3127	4.57135	9.08821	1.85055	1.48541	2.26487	1.52305	1.29511	1.18297	1.8656	1.38292	1.241	1.86	2.15608	1.27976	2.40629	1.58706	1.76185	1.83085	0.92244	1.86026	2.58861
ENSMUSG00000001440	Kpnb1	8.80724	9.74168	10.0128	9.40576	9.35389	10.0098	10.7582	11.8362	11.3988	11.462	11.2052	11.1233	7.42532	6.98604	7.54367	8.01651	7.94091	7.36562	6.97789	6.50387	7.73323	6.80702	6.98619	6.69169
ENSMUSG00000001441	Npepps	11.2982	10.6212	10.5152	11.5044	7.84368	10.2733	11.6891	13.3247	13.0108	12.6119	12.2171	11.8319	9.39085	8.50462	9.02756	8.30734	9.61586	9.41289	7.35248	6.86344	8.24609	6.50851	6.64957	6.9705
ENSMUSG00000001444	Tbx21	0.0105025	0.0204202	0.0115779	0.0541496	0.0177634	0.00572689	0.00680126	0	0.0635817	0	0.0133774	0.011857	0	0.0213907	0.01915	0.017337	0.00600617	0	0	0.0273485	0.0164797	0.0314466	0.0170702	0.00511311
ENSMUSG00000001445	Mrpl10	6.98868	6.17117	7.0225	7.04079	7.49214	8.2522	6.9959	6.46281	7.36241	6.79007	7.33213	6.65205	5.52705	5.88232	6.23131	5.95328	5.69513	5.98292	7.797	6.98065	7.16154	8.2157	7.23027	8.13885
ENSMUSG00000001467	Cyp51	5.79373	4.56045	4.78862	4.88939	2.93444	3.28575	6.1117	4.82336	5.261	6.61849	5.84862	5.80359	3.37767	3.43963	2.77759	3.62192	3.32053	3.7173	6.832	5.90448	5.06779	5.79563	5.06072	4.14888
ENSMUSG00000001472	Tcf25	48.0801	51.1243	52.513	46.1862	46.1731	70.4205	53.3544	89.336	59.0926	53.2302	56.46	54.2703	51.7165	43.6599	48.6759	47.1397	43.9124	36.8245	60.7546	55.072	60.4096	65.3687	51.7106	51.4839
ENSMUSG00000001473	Tubb6	0.790531	0.488263	0.721246	1.20492	0.765699	0.705257	0.817396	0.816659	0.709893	1.02672	0.938034	1.02977	0.590072	0.447583	0.648933	0.641819	0.824869	0.535579	0.72937	0.66615	0.637466	0.899396	0.754313	0.894502
ENSMUSG00000001482	Def8	3.95769	4.05653	3.83582	3.69042	3.5454	4.15567	4.30731	4.14882	4.24771	4.23535	4.50181	4.14724	3.25896	3.18729	3.30037	3.15449	3.33853	3.11219	3.84361	3.58439	4.14918	3.91492	3.66408	3.28113
ENSMUSG00000001493	Meox1	0.131572	0.139476	0.0988719	0.0958724	0.0337216	0.071741	0.139441	0.0549734	0.0643872	0.17093	0.0609808	0.0540434	0.158646	0.103556	0.0763651	0.0329122	0.0890068	0.115484	0.0641412	0.103854	0.0688931	0.100291	0.110225	0.0931813
ENSMUSG00000001494	Sost	0.0196411	0.41339	0.0360732	0.16485	0.0812234	0	0.025444	0.274262	0	0.168396	0.00834892	0.00739841	0	0.053357	0.0298665	0	0.0525049	0.172997	0.140512	0.0398014	0.0617594	0.0235289	0.0568086	0.0510084
ENSMUSG00000001496	Nkx2-1	0.0296807	0.199292	0.0327131	0.0475822	0.160661	0.0582616	0.0307567	0.284338	0.015977	0.0978476	0.0453943	0.0402304	0.0830907	0.0725552	0.0108281	0.0130671	0.110072	0.345072	0.140057	0.0993375	0.0372967	0.035552	0.141581	0.128503
ENSMUSG00000001497	Pax9	0	0	0.0032417	0	0.0165604	0	0	0.0119807	0	0	0	0.00331199	0	0	0.00267555	0	0.00670224	0.00298689
ENSMUSG00000001504	Irx2	0.0690791	0.0719663	0.103359	0.0565487	0.178027	0.00538124	0	0.0100719	0.0132743	0.0423139	0.00628308	0.0949426	0.130123	0.0596212	0.0269859	0.0108596	0.0451301	0.0612114	0.056962	0.0342473	0.0206365	0.0437662	0.0321631	0.0411503
ENSMUSG00000001506	Col1a1	1.24135	0.39913	1.25007	0.669218	0.371225	0.637595	0.374422	0.235296	0.447921	0.419325	0.573988	0.787295	0.17106	0.555892	0.371059	0.574398	0.343186	0.34097	0.57727	0.550201	0.359652	0.247655	0.636166	1.00285
ENSMUSG00000001507	Itga3	1.95681	1.08183	1.5367	2.51036	3.49626	0.777918	1.00833	1.68254	0.974303	0.755476	0.845686	1.23375	0.764564	0.718526	0.870868	0.93604	0.812921	1.35076	0.806504	0.965599	1.05451	0.627169	0.762449	0.945617
ENSMUSG00000001508	Sgca	0.0605671	0.0737648	0.0111123	0.0357403	0.150104	0.0227698	0.331782	0.0310157	0.0544411	0.0144173	0	0.0114369	0	0	1.07423	0.0709979	0.0116178	0.0307729	0.445895	0.0175597	0.0531868	0.247999	0.043158	0.253829
ENSMUSG00000001510	Dlx3	0.00994734	0.014508	0.0164501	0	0.0336471	0	0.0257658	0.00507637	0	0.00710866	0	0.00561397	0	0.0151938	0.0226686	0.0109465	0.00568665	0.0353851	0.0213161	0.00431663	0.0208028	0.00595658	0	0.038741
ENSMUSG00000001517	Foxm1	0.388435	0.0957276	0.0828653	0.066087	0.155986	0.0861032	0.146646	0.134755	0.113841	0.23846	0.120015	0.177563	0.0330028	0.0778909	0.0703925	0.0573344	0.210242	0.700272	0.0612914	0.220436	0.0760326	0.0717596	0.0535488	0.286772
ENSMUSG00000001518	Itfg2	2.34572	2.37166	2.62465	3.66493	2.83788	2.03956	3.48596	3.28178	2.19825	2.61549	2.08329	2.25813	1.96394	1.78394	1.8426	1.90105	3.4009	2.26163	2.06686	1.69004	1.74337	1.59023	1.53309	1.62113
ENSMUSG00000001520	Nrip2	2.45099	2.88797	1.9056	1.81831	2.07076	2.87937	2.4555	2.92028	2.73672	2.82	2.74586	2.11003	1.66859	2.70585	2.09409	2.68819	2.16294	2.21856	3.1003	1.89368	2.67615	2.22129	1.99406	2.64243
ENSMUSG00000001521	Tulp3	2.92244	2.55119	2.09512	3.06211	3.67108	2.28089	1.8011	2.54571	2.14285	2.63361	2.068	2.14061	1.4295	1.81663	1.66617	1.68972	2.05545	2.12243	1.71169	1.94115	1.61941	1.6789	1.68465	1.96403
ENSMUSG00000001524	Gtf2h4	1.89909	2.32314	2.48507	1.9865	1.85485	2.35942	2.06153	1.84822	2.68733	2.65101	2.25659	1.86454	1.78498	1.70678	2.2724	1.62625	1.99658	1.37663	2.41921	1.84079	2.09377	2.26923	2.14156	2.05171
ENSMUSG00000001525	Tubb5	35.5051	31.2272	36.3073	27.5183	21.5928	28.5458	32.4419	32.6177	35.9232	36.129	36.2473	35.3001	31.3139	28.6592	30.353	29.8347	29.0985	25.8432	32.8995	29.6	33.6422	38.1174	29.5147	31.1338
ENSMUSG00000001542	Ell2	1.31716	1.26513	1.41366	1.42223	1.29807	1.38741	2.28204	1.9829	2.60742	1.86065	2.0714	1.66567	1.09388	1.4278	0.927075	1.46403	1.41287	1.3214	1.26347	1.10212	1.28355	1.02299	1.13001	0.822746
ENSMUSG00000001552	Jup	4.73242	3.06722	4.2263	5.17636	5.982	3.68221	5.16989	4.10411	3.47098	4.93343	5.59048	4.18093	3.29929	4.58467	2.37689	3.08563	4.52921	4.19699	3.65867	3.31535	4.02918	2.2954	2.71732	3.11752
ENSMUSG00000001555	Fkbp10	1.2663	0.727979	1.03596	1.31293	2.57658	1.17936	0.993129	0.820632	1.00166	1.00982	0.932697	1.07417	0.821679	0.794169	0.779289	0.663575	0.930808	1.1498	1.14192	1.02884	0.92013	0.914754	1.09186	1.24156
ENSMUSG00000001558	Klhl10	0.040441	0.0173647	0.0436143	0.113427	0.183343	0.117599	0.0611225	0.0826504	0.00907382	0.0385242	0.096642	0.158513	0.0544392	0.0274669	0.0485815	0.0362798	0.0386193	0.116449	0.0723418	0.0616924	0.00706663	0.0242237	0.0584928	0.0131286
ENSMUSG00000001569	Nom1	1.68651	1.93624	1.82232	2.52336	2.99902	2.62033	1.58835	2.44714	1.55226	2.47876	2.97346	2.82144	2.49162	1.4683	1.44074	2.05724	1.289	1.48212	1.50637	2.15141	1.56845	1.5639	1.27203	1.69341
ENSMUSG00000001576	Ergic1	8.64885	8.33641	9.55134	9.19367	8.62682	9.38359	9.98	10.3779	10.2947	8.68422	8.58538	10.3205	8.31087	6.54115	8.71341	8.55597	8.13461	7.5345	6.53025	6.7687	8.3123	5.84695	5.70555	6.16015
ENSMUSG00000001583	Tnk1	0	0	0.0235753	0.046973	0.0321292	0.00583077	0	0	0	0.0076412	0.0136213	0	0.0106548	0	0.00487464	0.0117679	0.0061159	0.0163017	0.0114613	0.0160452	0	0	0	0
ENSMUSG00000001588	Acap1	0.0436533	0.0768696	0.145994	0.151269	0.05826	0	0.0925865	0.0481387	0.0202167	0.117599	0.0165037	0.0267638	0.0440031	0.017422	0.0116944	0.0306595	0.00488704	0.0196214	0.0204493	0.089802	0.022991	0.0617468	0.0495444	0.08267
ENSMUSG00000001604	Tcea3	0.888046	0.460068	1.0732	1.76633	3.11608	0.0136342	0.259504	0.603058	0.219472	0.392873	0.224505	0.496864	0.188213	0.216967	0.458026	0.275659	0.187721	0.965856	0.297006	0.718728	0.529152	0.254974	0.694696	0.755899
ENSMUSG00000001627	Ifrd1	3.85756	4.96266	4.9273	5.37922	4.94945	4.59036	4.82008	4.62332	5.20354	4.7467	5.07171	4.46743	3.46603	3.44424	3.32655	3.44523	4.51435	3.58379	3.35659	3.31049	3.251	4.0809	3.91085	3.54272
ENSMUSG00000001630	Stk38l	1.59591	1.64982	1.78059	1.5602	1.33586	1.63076	2.18894	2.05667	2.23541	2.05647	2.38488	1.91921	1.30616	1.13828	1.30108	1.1511	1.26838	1.23462	1.35275	1.48602	1.32291	1.45124	1.34407	1.19021
ENSMUSG00000001632	Brpf1	2.22064	2.74694	2.31721	2.18753	3.12423	3.01102	3.32549	2.35781	3.2447	2.55073	2.5045	2.90777	2.16574	2.31733	2.3903	2.72441	2.09097	2.13838	1.82189	1.70628	2.14747	1.36778	1.56155	1.50604
ENSMUSG00000001642	Akr1b3	8.21004	8.4843	7.94182	8.73179	7.77807	7.60136	7.48371	7.34048	6.84713	8.04288	9.1039	7.92614	6.97389	7.43689	6.62692	6.25989	7.03552	6.8739	10.5638	11.4133	8.96608	13.8842	10.4617	11.2129
ENSMUSG00000001655	Hoxc13													0	0	0	0	0	0
ENSMUSG00000001663	Gstt1	3.90881	2.13138	2.2937	3.85372	4.27893	1.85314	2.15992	3.03454	1.18975	1.80889	1.54165	2.44545	1.25618	2.29023	1.9467	1.36933	1.43274	3.18322	3.76445	4.05326	3.67722	4.2569	4.62607	5.22498
ENSMUSG00000001665	Gstt3	0.997256	0.543443	1.24557	1.59748	5.0144	1.00583	0.742372	0.750968	0.518325	0.650742	0.625799	0.58487	0.66698	0.653833	0.688776	0.712619	0.660077	1.49756	1.11423	1.43326	0.920124	0.792112	1.38715	1.44531
ENSMUSG00000001666	Ddt	17.2297	14.1915	18.2704	17.7945	22.2959	14.1642	15.8514	12.681	12.3529	11.7295	17.2033	13.8099	10.1732	11.9256	15.0015	9.82098	11.4399	13.9077	19.8199	18.6118	15.8357	20.1358	20.5261	19.4993
ENSMUSG00000001670	Tat	0.0443611	0.0646777	0.0367713	0.127036	0.187585	0.023108	0.00718223	0.0452945	0.00746098	0.0855836	0.00706489	0.0250465	0.00639394	0.0112948	0.0101126	0.0292947	0.00634468	0.0788998	0.0178339	0.0625789	0.0116065	0.169439	0.0688181	0.0485954
ENSMUSG00000001672	Marveld3	0.811596	0.0719966	0.896825	1.01664	0.710253	0	0.0149012	0.363194	0.416744	0.237096	0.0362647	0.223775	0.161657	0.016358	0.18705	0.195985	0.0255012	0.483978	0.0532115	0.205993	0.24237	0.0275597	0.336057	0.432774
ENSMUSG00000001674	Ddx18	2.45455	3.02025	2.87189	3.70805	3.06116	3.39703	2.97082	3.06399	2.73279	3.13875	3.17816	3.71941	2.20503	2.41274	2.39969	1.93708	2.61358	2.06315	3.56941	3.04591	3.20216	3.49821	3.17748	3.05873
ENSMUSG00000001687	Ubl3	17.2893	22.0189	22.0967	22.9254	20.9529	23.8822	23.7377	20.916	22.0363	23.66	23.787	22.675	16.3968	15.355	16.999	15.9415	15.6488	16.3057	18.1453	16.5149	16.8106	15.6513	15.8306	14.9876
ENSMUSG00000001700	Gramd3	2.75258	2.86397	2.52512	2.87176	2.04997	2.1357	3.26592	2.67354	2.36287	2.90581	2.8312	2.49152	1.67329	1.91524	1.47452	1.472	1.71225	2.08264	2.88662	2.56472	1.84031	3.00206	2.28453	2.39459
ENSMUSG00000001707	Eef1e1	2.69064	2.74732	2.46056	2.45254	1.61051	2.08904	2.33	2.31418	2.44447	2.94037	2.33918	2.22129	2.49767	1.85601	1.9316	1.79315	2.07886	1.53823	2.84974	2.73338	2.4099	3.1553	2.40671	2.23555
ENSMUSG00000001729	Akt1	17.0502	17.5023	18.2083	18.0055	15.327	17.2282	17.5148	15.9283	16.6568	17.6202	15.8787	16.4748	13.4025	13.1672	15.5132	14.5927	13.0039	13.4871	17.4388	14.298	15.0795	13.7581	14.769	14.1487
ENSMUSG00000001739	Cldn15	0.00749349	0.0145503	0.0878826	0.0444688	0	0.00817103	0.0388357	0	0	0.0214127	0	0.0084738	0.0172997	0.00763578	0	0.0408354	0.00859545	0	0.0160973	0	0.00759798	0.0173517	0.118427	0.0145976
ENSMUSG00000001741	Il16	2.74702	5.05465	4.60356	2.65599	5.31807	8.54589	4.57873	3.24498	8.1276	7.37286	6.89657	7.69839	5.77745	4.45096	5.815	6.37105	4.8649	2.9562	4.07636	3.19267	4.24037	6.68833	3.75513	3.53323
ENSMUSG00000001750	Tcirg1	1.60885	2.09239	1.35913	3.59055	3.54171	1.90219	2.66898	1.91847	1.32979	2.73059	2.33042	1.98617	1.15363	1.52311	1.19221	1.63808	2.34459	2.12299	1.84233	1.51596	1.20545	2.84753	3.10591	3.65596
ENSMUSG00000001751	Naglu	1.83184	1.09148	1.71364	2.90464	3.36207	1.35727	0.921047	1.3481	1.17533	1.94135	1.62806	1.65143	0.895935	0.977649	1.33038	1.51611	1.56254	2.45525	0.981468	1.24638	1.0253	1.33233	2.73799	2.28645
ENSMUSG00000001755	Coasy	3.47709	3.40067	3.58204	4.43817	4.088	4.2956	3.08996	3.69227	3.26868	2.80922	3.94017	3.12487	3.23086	2.6988	2.52079	2.75282	3.09533	3.26472	3.66222	3.34712	3.77332	4.55832	4.02017	4.09004
ENSMUSG00000001761	Smo	3.51582	1.31821	2.93155	3.45641	3.51625	1.50458	1.6158	1.98715	1.37804	1.77025	1.7323	2.04336	1.20814	1.48618	1.40694	1.35918	1.66577	2.49792	2.72184	2.56301	1.94505	2.19328	2.76586	3.1933
ENSMUSG00000001763	Tspan33	8.81915	3.02991	7.1864	10.0567	6.43449	2.60188	3.41295	6.05312	3.71938	2.69547	2.43095	3.56147	2.30418	2.11043	3.20583	3.04084	2.27039	7.51052	3.5603	4.60359	3.92779	2.94312	5.18723	5.86805
ENSMUSG00000001767	Crnkl1	1.5462	1.81561	1.42293	1.61501	1.9248	1.25214	2.44234	2.03662	2.16557	2.53594	1.90981	2.06719	1.49843	1.23907	1.50293	1.06656	1.2438	1.2526	1.13096	1.32143	1.50352	1.35277	1.1754	1.08917
ENSMUSG00000001768	Rin2	2.91425	2.88293	2.53637	2.93829	5.47213	2.56797	2.22328	2.15831	2.02756	2.71701	4.27586	3.78775	1.85721	2.43492	1.50607	1.4772	1.97073	2.74738	2.93003	2.96847	2.29065	5.10968	4.08994	4.8206
ENSMUSG00000001773	Folh1	1.02225	0.604197	0.659012	0.741963	0.611775	0.896257	0.821214	0.988027	0.771029	0.970723	1.17048	0.797121	0.568847	0.551511	0.426545	0.378137	0.54356	0.699252	0.660109	0.814549	0.712569	0.742643	0.627158	0.6273
ENSMUSG00000001774	Chordc1	12.0717	15.4533	15.4927	12.7222	3.60223	8.80387	20.5854	14.9464	14.0662	13.9869	14.8578	13.7394	8.55712	7.5587	9.4776	9.08842	10.0396	6.93294	8.0464	9.32035	9.58933	10.2404	9.25481	7.69187
ENSMUSG00000001783	Rtcb	14.5485	14.7723	15.1045	14.2418	17.7666	15.1674	14.8897	16.0742	14.6298	15.5202	17.5364	15.0425	12.1661	12.8683	13.2737	12.028	12.3042	13.6766	16.8456	17.8239	16.3601	23.8117	19.5748	18.5584
ENSMUSG00000001785	Pwp1	2.02089	1.98942	2.12211	2.42097	2.61804	2.33619	2.2836	2.27931	2.00489	2.27264	2.4771	2.07017	1.61907	1.52283	1.73118	2.07992	1.64358	1.74242	2.45778	2.48188	2.39987	2.95276	2.58064	2.13983
ENSMUSG00000001786	Fbxo7	2.57965	2.97557	3.05189	3.31604	3.23807	3.14766	3.486	3.57088	2.94241	4.37998	3.78435	2.8114	2.86453	3.03776	2.36753	2.37076	2.77614	3.36749	3.52069	3.06463	2.81931	3.75595	4.0407	3.16634
ENSMUSG00000001794	Capns1	30.936	28.4431	30.3706	34.2177	33.4054	26.9421	28.7276	27.4423	27.2392	31.4189	28.9623	31.0469	24.7601	24.1836	26.2905	23.6661	27.1748	27.04	30.4946	30.3706	30.0304	34.986	35.2559	35.1159
ENSMUSG00000001802	Lrp3	4.95847	5.9749	6.08757	6.00935	4.58334	6.59596	7.06471	7.55958	6.21401	6.29926	7.24228	6.44606	5.64878	5.02637	5.75262	5.86466	5.69699	3.88421	5.32915	4.26986	5.44074	3.19902	3.34155	3.66335
ENSMUSG00000001815	Evx2	0.00875836	0	0	0	0.011786	0							0	0	0.009549	0	0	0
ENSMUSG00000001827	Folr1	27.1672	2.23849	29.9683	55.238	67.3951	0.153971	1.94746	15.7159	6.89512	1.91782	0.595697	8.8294	4.83396	1.03043	8.58548	8.80394	2.48774	36.5611	2.75051	23.0214	7.46604	1.09766	26.2279	26.019
ENSMUSG00000001829	Clpb	3.78127	3.41402	3.70691	2.9599	2.78174	3.56984	3.88173	4.07489	3.85618	3.99681	3.94153	3.91109	2.7786	2.64697	2.94978	2.73726	3.03711	2.91913	2.76968	3.10829	3.04534	3.04835	3.36859	2.79036
ENSMUSG00000001833	Septin7	32.8285	33.9818	30.8814	32.0502	20.399	28.7585	52.2358	48.1612	43.9998	51.2274	52.2926	39.5392	28.3794	32.6356	25.2035	23.8223	27.577	29.1052	24.5072	26.1975	22.6147	27.982	25.4542	21.6482
ENSMUSG00000001844	Zdhhc4	5.02888	5.79576	5.18021	4.88075	8.46531	5.4103	5.32704	5.1389	4.6656	5.31177	5.36123	5.64581	4.01523	4.98361	6.22767	4.40016	4.92322	5.03936	5.37941	5.57504	5.33908	5.81979	6.08377	6.35064
ENSMUSG00000001847	Rac1	27.7651	28.2211	27.7723	29.9737	27.7863	31.0556	32.5213	32.4841	32.5696	33.2197	31.0758	30.7345	23.2153	22.8246	24.0239	23.8425	25.2808	24.3677	24.1769	22.2531	24.5355	21.9541	23.439	22.3362
ENSMUSG00000001855	Nup214	2.48111	3.20135	1.83155	2.53431	2.80487	2.23705	2.40831	2.42448	2.60729	2.22869	2.63464	2.72717	1.86548	1.71246	1.88398	1.99322	2.07551	1.64129	1.68181	1.41513	1.76743	2.16005	2.24972	1.47658
ENSMUSG00000001864	Aif1l	1.62372	1.86668	1.18408	1.26963	1.06362	1.11387	1.81376	1.92812	1.13551	2.98568	1.24616	1.57486	1.52185	1.15773	0.767603	0.694162	4.80591	1.46454	1.57427	1.28894	1.19384	2.0879	1.43963	2.02266
ENSMUSG00000001865	Cpa3	0.307268	0	0.169116	0.046746	0	0	0	0	0.0276208	0	0.0131047	0.0348166	0	0.0313339	0.018729	0.0564093	0.0235802	0.0104077	0	0.0623625	0.0107955	0.0122772	0	0.0199606
ENSMUSG00000001870	Ltbp1	0.409479	0.304919	0.441348	0.449138	0.43384	0.413878	0.537604	0.522385	0.464063	0.536275	0.489646	0.494574	0.199805	0.302432	0.197236	0.293665	0.333261	0.398149	0.434859	0.430315	0.322188	0.40926	0.389582	0.382588
ENSMUSG00000001891	Ugp2	10.8595	12.1782	13.2885	12.5581	9.71294	8.92889	16.3843	13.373	12.5852	15.1227	14.7556	12.6586	8.35843	8.26752	8.92951	7.75396	8.44932	8.66245	10.1658	11.0954	7.92044	11.4299	10.288	9.4535
ENSMUSG00000001901	Kcnh6	0.092928	0.0627919	0.028697	0.102344	0.0251408	0.0932464	0.0577568	0.106139	0.0499724	0.0425093	0.0472809	0.0586852	0.0299725	0.0608906	0.0169294	0.0327163	0.0474475	0.0377808	0.0159114	0.0622204	0.0814682	0.0356061	0.0523002	0.0591286
ENSMUSG00000001909	Trmt1	9.43947	7.2537	9.69909	5.66793	10.212	10.3167	7.08004	8.68518	8.67926	8.02008	9.28061	8.57027	8.05299	6.31297	7.2609	7.26964	8.54604	5.27199	6.83239	6.99026	7.0722	6.56879	6.89847	6.57223
ENSMUSG00000001910	Nacc1	8.59984	8.00656	9.46671	9.10031	7.935	10.3196	8.94704	9.87222	9.15125	10.3913	7.61212	9.48021	7.47076	6.47201	7.48938	7.35656	7.29913	6.32604	6.82825	5.70311	7.5776	6.11709	6.01474	6.91841
ENSMUSG00000001911	Nfix	17.0451	17.12	17.7935	15.1248	15.941	18.4586	21.1152	17.0267	20.2466	20.5502	20.2127	18.4142	16.1328	18.7183	18.1406	17.3322	17.5756	14.6396	15.3897	11.5532	15.5796	11.8206	11.2643	12.4409
ENSMUSG00000001918	Slc1a5	0.388314	0.22296	0.328242	0.91236	2.13432	0.28044	0.302819	0.287807	0.184118	0.555373	0.251165	0.212882	0.246286	0.22686	0.151214	0.550701	0.216101	0.287182	0.205049	0.248932	0.134343	0.196646	0.566014	0.471605
ENSMUSG00000001924	Uba1	26.585	25.3319	26.8139	26.9497	25.9033	31.0404	27.2735	28.8211	33.0031	29.0034	28.4036	29.9765	25.0591	22.4025	26.2273	24.7373	23.4288	21.1592	25.4117	23.8217	28.65	25.6115	23.8106	24.0807
ENSMUSG00000001930	Vwf	2.15565	0.316139	0.978765	1.44307	1.31842	1.34183	0.398381	0.190194	0.354119	0.187386	0.358861	0.988118	0.366673	0.321611	0.159505	0.543738	0.299053	0.491337	0.63724	0.380514	0.447044	1.10628	0.613318	0.919062
ENSMUSG00000001942	Siae	1.16066	1.63496	1.79645	1.57404	0.980216	1.41988	2.57195	2.0267	1.78711	1.57669	2.11165	1.3447	1.09053	1.17491	1.21251	1.24045	1.64515	1.37142	1.49119	1.59472	1.25714	1.76522	1.47443	1.73849
ENSMUSG00000001943	Vsig2	0.368674	1.06736	0.728313	0.537933	1.27151	1.08069	0.658265	0.676401	1.02735	0.484119	0.38638	0.806065	1.02844	0.635948	0.649246	0.57218	0.362255	0.671045	0.639954	1.02366	0.660711	0.460322	0.498375	0.687617
ENSMUSG00000001946	Esam	1.10348	0.831991	1.04887	1.1879	1.60654	1.4165	0.67832	0.66619	0.600641	1.00271	1.19099	1.26743	0.937644	1.06664	0.680692	0.711002	0.959515	0.746605	0.854886	0.522814	0.894946	0.641649	0.689796	0.862515
ENSMUSG00000001948	Spa17	2.22747	1.39539	1.43052	2.51971	1.25907	0.458186	0.794074	1.49869	0.444172	1.53654	1.11784	0.52703	0.555173	0.742911	0.396262	0.436747	0.312152	1.41055	0.894698	1.52459	1.16793	1.0212	1.57849	1.6664
ENSMUSG00000001962	Fam50a	4.17258	2.95694	3.37655	3.98684	4.67668	4.29452	4.07444	3.86124	5.41124	3.87009	3.29717	4.40892	3.29215	2.82398	3.03758	2.41915	3.19886	2.6797	2.58092	2.60795	2.88262	2.86409	2.40015	2.12853
ENSMUSG00000001964	Emd	5.40094	6.06922	5.37283	5.7517	7.50872	6.6937	6.93554	6.10892	6.52623	5.39669	5.51385	6.38823	5.86391	4.83688	5.6714	6.17062	4.94065	4.10274	6.5955	6.10385	7.343	6.92177	5.89838	6.77577
ENSMUSG00000001983	Taco1	2.58338	2.45022	3.35902	3.2071	1.78399	2.94707	2.72728	2.63612	3.4109	3.03547	2.7631	2.95337	2.71032	2.4459	2.36288	1.99336	2.1098	1.98263	2.74878	3.4901	3.33518	4.03787	3.09589	3.02744
ENSMUSG00000001985	Grik3	2.28683	1.03318	0.924959	0.869291	0.961876	1.00493	1.85498	2.36534	1.61752	1.2579	1.86684	1.38516	0.859469	1.33101	1.0129	1.11882	1.13855	1.37228	1.12642	1.25206	1.96324	0.811791	0.801537	0.73209
ENSMUSG00000001986	Gria3	7.14536	8.59617	7.61253	6.44566	5.77932	9.59003	13.9895	13.9824	16.6003	11.6493	13.8199	13.766	10.6536	8.27455	9.85138	8.84346	9.08544	5.86688	4.94619	5.40133	6.12035	5.01597	4.6022	3.74634
ENSMUSG00000001988	Npas1	1.58677	1.16763	1.10876	1.15957	1.0126	1.04142	1.47893	1.32418	1.30595	1.73587	1.25579	1.42616	1.21465	1.20869	1.02054	1.31899	1.12	0.917039	1.06246	0.792495	1.25971	0.965628	0.973352	1.02336
ENSMUSG00000001995	Sipa1l2	3.0688	3.33663	3.23492	2.17119	2.17783	3.5016	3.87105	3.0298	3.73692	3.38979	3.676	3.81496	2.33187	3.15541	3.25448	3.4835	3.14537	2.71679	2.84796	2.24414	2.76423	2.46261	2.54612	2.6552
ENSMUSG00000001998	Ap4e1	0.884528	0.943756	0.895953	0.667116	1.10397	0.725823	1.27274	1.1143	1.06578	1.1917	1.09888	1.19282	0.707804	0.744819	0.603223	0.611198	0.690283	0.792797	0.49015	0.495954	0.529732	0.432314	0.644933	0.594261
ENSMUSG00000001999	Blvra	4.01308	3.44443	3.62375	3.98422	4.06689	2.89994	3.56297	3.20365	3.51396	2.96254	3.4258	3.45057	2.18761	2.58855	2.46783	2.37057	2.74322	3.07345	3.40376	4.96362	3.45134	4.78201	4.13513	4.15935
ENSMUSG00000002006	Pdzd4	10.395	9.01172	9.40417	7.58527	6.18202	10.5738	8.90383	9.19051	9.1364	9.58246	9.78613	9.09596	7.35596	7.58156	7.75899	7.50818	7.00237	6.25209	10.6791	8.49635	9.92855	10.4886	8.26258	8.71457
ENSMUSG00000002007	Srpk3	0.267828	0.558649	0.469239	0.431632	0.205569	0.203895	0.884717	1.2564	0.504071	1.0047	1.19839	0.620937	0.738183	0.853945	0.727475	0.457588	0.722651	0.558376	0.58218	0.184207	0.330445	0.548963	0.897725	0.534912
ENSMUSG00000002010	Idh3g	27.1054	27.6847	28.3011	29.099	31.5711	31.6944	26.6393	28.4473	29.8073	28.7764	30.4688	29.0134	28.3605	26.1803	27.0788	24.8	23.3287	23.8791	32.9888	34.6881	31.5843	39.3093	32.8007	31.9881
ENSMUSG00000002012	Pnck	14.8842	8.47485	7.6619	5.40661	7.12696	9.59899	7.81475	11.6073	8.3199	8.46557	8.8246	8.60602	7.03375	8.0403	6.38867	7.66562	6.27841	8.77346	14.5218	13.4755	14.5399	15.0585	12.0497	13.4205
ENSMUSG00000002014	Ssr4	18.7489	14.3107	15.9302	18.4361	23.6353	18.5021	13.4517	14.2247	16.5124	16.5625	15.7413	14.4196	12.2555	11.3369	10.8357	13.3102	12.6358	14.341	17.119	18.7379	15.755	23.2038	22.2632	24.1733
ENSMUSG00000002015	Bcap31	16.6034	13.883	17.1205	19.4482	19.348	13.404	13.289	14.815	12.6612	14.6668	16.4046	14.4329	11.9397	11.7417	11.5576	11.1359	12.3921	16.2108	17.593	21.2021	14.4703	23.0225	22.634	21.7364
ENSMUSG00000002017	Fam98a	4.68167	5.96712	5.67224	4.67447	3.61316	4.75149	6.16483	5.89385	6.13483	6.32586	6.13863	5.9295	4.05096	3.74567	4.14171	3.88114	3.35565	3.4717	3.6022	4.44923	4.03764	4.19881	3.93024	3.38081
ENSMUSG00000002020	Ltbp2	0.285749	0.0460223	0.0811949	0.0387915	0.118748	0.0099878	0.0467362	0.119226	0.0547295	0.146714	0.0627565	0.052778	0.182001	0.0478559	0.0498491	0.00192011	0.0218672	0.00372285	0.0172324	0.155462	0.0243404	0.002192	0.0193731	0.00712866
ENSMUSG00000002028	Kmt2a	2.84592	3.2043	2.72779	2.30518	2.2714	3.07484	3.62259	3.63415	3.80419	3.65278	3.39592	3.49181	2.36078	2.39424	2.32945	2.71323	2.43995	2.05298	2.10142	1.81482	2.40294	1.36838	1.71301	1.60179
ENSMUSG00000002031	Ift46	7.65381	6.40143	6.7468	6.90855	13.484	6.8849	5.8487	9.28784	7.1424	6.4333	6.78136	6.67168	5.18192	5.96275	5.48379	6.12754	5.44203	5.78821	7.31909	10.3729	7.1614	8.48406	7.74324	8.20724
ENSMUSG00000002032	Tmem25	4.6387	5.17738	6.03376	4.28438	3.80416	6.25146	5.8572	5.03974	6.17216	4.99894	5.49416	7.13632	5.09039	4.67295	5.22826	5.05328	6.5517	3.7494	3.25349	2.62184	4.30696	3.26978	3.19388	2.61309
ENSMUSG00000002033	Cd3g	0.016782	0	0.0368755	0	0	0	0.021777	0.0172658	0	0.0239462	0.0215998	0	0	0	0	0.037015	0.0194826	0	0	0.00445137	0.017866	0.0604155	0	0.0491066
ENSMUSG00000002043	Trappc6a	4.84283	3.21776	3.86739	5.79863	6.7629	2.98166	3.56185	3.60658	3.21518	3.1965	3.19832	2.85268	1.72755	1.88796	2.10714	2.29365	2.51639	3.16325	2.85281	3.11276	2.8301	2.56795	3.80316	4.51946
ENSMUSG00000002052	Supt6	8.10118	8.77622	8.32133	8.10641	9.44351	11.3191	10.7856	10.4752	11.7505	9.80029	10.0155	11.405	8.08803	7.20971	8.51085	8.73281	8.4851	6.76822	6.16827	5.56376	7.21187	5.42487	5.77639	5.72902
ENSMUSG00000002055	Spag5	0.705705	0.467304	0.49341	0.200158	0.561486	0.650536	0.411014	0.325458	0.694428	0.644107	0.606617	0.544184	0.211779	0.670837	0.27173	0.289834	0.42063	0.300245	0.427315	0.382948	0.391231	0.423065	0.504036	0.418319
ENSMUSG00000002057	Foxn1	0	0	0	0	0.00441605	0
ENSMUSG00000002058	Unc119	7.35677	4.26042	4.777	8.26465	6.88052	3.56182	4.45604	5.35412	4.10873	4.54325	3.47793	4.30667	3.97831	3.11901	4.21295	3.76828	2.92562	5.55172	4.99804	5.27871	4.62493	4.43405	5.00885	5.16939
ENSMUSG00000002059	Rab34	3.84448	4.03794	4.86593	4.60698	7.2238	5.14528	2.66961	3.42175	3.22248	2.8784	3.50974	4.24097	2.289	2.58108	3.19185	3.17946	3.16195	2.94259	2.93726	3.72053	3.25161	2.28998	3.39457	3.40134
ENSMUSG00000002064	Sdf2	13.3079	10.8528	12.4419	13.8793	11.1957	12.0935	10.1074	10.3779	11.6091	11.7021	10.8747	10.8399	9.12158	7.46958	9.09517	8.47956	7.2589	9.31187	12.9384	13.1811	11.3127	14.6974	13.9837	13.3152
ENSMUSG00000002068	Ccne1	1.33542	1.21038	1.4332	1.43525	1.29036	1.65692	1.63729	1.20392	1.67773	1.13847	1.62347	1.46013	1.37291	1.33165	1.56593	1.35459	0.897508	1.21828	1.51863	1.05011	1.40479	1.19925	1.17463	1.01473
ENSMUSG00000002076	Hsf2bp	0.118662	0.00877156	0	0.0796161	0.0602655	0.0217173	0.0258424	0.0204085	0.0671693	0.0174018	0.0171191	0.020141	0.0230249	0.505773	0.0546448	0.0634381	0.0725278	0.0708456	0.0429135	0.0615996	0.0314907	0.0119381	0.018939	0.145613
ENSMUSG00000002083	Bbc3	1.44381	1.84833	0.761279	0.839057	1.51142	1.85642	2.18805	1.51755	1.36228	1.77506	1.18008	1.75171	0.899826	1.34116	0.967596	1.22902	1.069	2.08655	0.724209	0.6605	1.30877	0.616408	1.03601	0.984045
ENSMUSG00000002100	Mybpc3	0.053343	0.0144246	0.0130765	0.0168803	0.0696087	0.00969717	0.00767355	0.0030206	0.00398272	0.0381312	0.0715722	0.0100203	0.0270899	0.0150801	0.0749746	0.0097799	0.0371757	0.00896774	0.00633808	0.0308381	0.00926822	0.00709591	0	0.0115382
ENSMUSG00000002102	Psmc3	31.0812	35.6339	37.5735	36.0961	38.6474	37.1154	34.4347	29.0948	32.3802	33.0615	34.4196	32.707	28.1268	25.4999	29.2063	25.0173	25.4127	25.7071	35.0639	37.2421	30.9283	46.5743	36.8651	36.6293
ENSMUSG00000002103	Acp2	7.99084	6.70184	8.07809	9.51696	11.8557	8.58659	9.2202	9.40653	9.74993	8.52161	9.30994	9.7473	7.76924	4.79371	8.90739	6.99432	5.77686	4.80759	9.14579	9.5227	7.80455	8.74765	8.34286	9.51558
ENSMUSG00000002104	Rapsn	0.103409	0.110426	0.215468	0.267621	0.0707367	0.0332257	0.308319	0.0752771	0.0462064	0.19369	0.247499	0.0805705	0.0515412	0.0313051	0.124616	0.039451	0.127621	0.127416	0.174916	0.109003	0.122708	0.148771	0.274355	0.412829
ENSMUSG00000002105	Slc39a13	5.02201	3.24587	4.30038	8.75714	6.1587	3.16175	2.55699	4.36077	4.10906	3.30138	2.87131	4.44229	2.81904	2.46497	2.91972	3.61205	2.63307	4.70164	3.06345	3.18167	3.65927	2.68977	4.07881	4.26067
ENSMUSG00000002107	Celf2	15.6046	22.5369	18.2748	13.8419	11.8128	23.7806	25.3163	23.3158	29.8168	23.9763	25.0977	25.8313	19.2769	15.7611	20.0701	18.2905	17.2465	11.3184	11.9607	11.6734	15.6346	12.2617	11.1869	10.8131
ENSMUSG00000002108	Nr1h3	0.926208	0.699873	1.07006	0.914846	0.742661	1.48247	1.21921	0.605002	0.386789	0.625021	1.29814	0.830446	0.55274	0.488441	0.536796	0.519786	0.724244	0.840878	0.688689	0.483023	0.433162	0.704122	0.640495	0.941015
ENSMUSG00000002109	Ddb2	1.46527	1.44154	0.978753	1.4885	1.49756	1.75033	1.36667	1.24083	1.37022	1.40089	1.36159	1.68822	0.872958	1.20814	0.91287	1.10059	0.974919	1.08598	1.50726	1.04006	0.997266	1.01304	0.92633	1.27671
ENSMUSG00000002111	Spi1	0.747488	0.497423	1.43869	2.69315	0.557759	1.87054	0.627104	0.224976	0.568125	1.35781	1.80922	1.48108	0.571771	0.851327	0.436224	0.870541	1.45812	0.919038	0.750412	0.831188	0.437234	1.03155	1.09362	1.73992
ENSMUSG00000002129	Sf3a1	4.12792	3.77171	3.86408	4.11644	3.66234	4.41744	3.89809	4.24489	4.40409	4.0689	3.98908	4.22925	3.28253	3.17585	3.41712	3.33085	3.1868	3.04706	3.30842	2.7331	3.44458	2.2528	2.54474	2.59679
ENSMUSG00000002147	Stat6	1.1647	0.675318	1.14369	2.88079	1.60295	1.06684	0.687234	1.2512	0.675859	0.999325	1.2997	1.07156	0.59779	0.972747	1.03941	1.26261	0.831115	1.28402	1.11031	1.49503	0.828753	1.00453	1.71455	1.53479
ENSMUSG00000002190	Clgn	0.587272	0.795305	0.609958	0.547659	0.516026	0.691322	0.760685	0.967665	1.02275	0.958196	0.883102	0.857748	0.759943	0.581634	0.615361	0.641029	0.656892	0.46995	0.508692	0.532736	0.532517	0.502199	0.487466	0.565298
ENSMUSG00000002204	Napsa	0.047555	0	0.0716659	0.0775088	0.0991879	0.0418938	0.0256593	0.0696618	0.178381	0.0282746	0.100396	0.0112128	0.112534	0.0768661	0.0180962	0.146079	0.011389	0.090483	0.0504366	0.043042	0.111081	0.0345295	0.074437	0.091615
ENSMUSG00000002205	Vrk3	3.83674	3.32157	3.25608	3.99989	3.71824	3.81164	2.95883	3.28437	3.14564	3.5387	3.01079	3.80688	2.14298	2.69547	2.87147	2.54406	2.7518	2.65485	2.565	2.74953	2.65895	3.06634	2.82594	2.64382
ENSMUSG00000002210	Smg9	3.48289	3.36966	3.16151	2.84376	3.37315	3.33983	3.74031	3.90275	3.712	3.27649	3.93053	3.94372	2.7408	2.89245	3.1518	3.33725	2.84642	2.54887	2.54517	1.89978	2.78785	2.12448	2.67104	2.64952
ENSMUSG00000002221	Paxip1	3.42831	1.98546	2.88384	3.5063	2.59556	3.00008	2.99125	3.55749	3.26225	3.65868	2.83469	3.43606	2.30634	2.2401	2.33036	3.23281	2.25554	2.49151	2.55077	2.24295	2.40056	1.9991	2.59723	2.32262
ENSMUSG00000002222	Rmnd5a	7.09755	8.51935	7.92685	7.29814	7.53995	7.4717	10.4189	9.78045	10.3604	10.1443	9.97632	9.58368	6.61287	6.39433	6.53209	6.39139	5.95155	5.87743	5.43765	5.29436	5.98924	5.52923	5.33211	4.96977
ENSMUSG00000002227	Mov10	1.18654	1.10474	0.911034	1.18329	1.35381	0.947472	1.02014	1.14413	1.2281	0.793336	1.2537	1.21793	0.774268	0.704962	0.651559	1.07406	0.722801	0.804752	0.673769	0.651083	0.610861	0.494584	0.850887	0.978872
ENSMUSG00000002228	Ppm1j	0.0328063	0.0557146	0.0271005	0.178105	0.0555164	0.0178855	0	0.0335566	0.0441942	0.0234337	0.0418976	0.027838	0.0189418	0.0250768	0.0299597	0.0361227	0.0376649	0.0416735	0.00881525	0.0142556	0.0430893	0.0393109	0.0267201	0.00798935
ENSMUSG00000002233	Rhoc	5.00678	3.58666	4.87431	6.45107	8.29476	3.32255	2.71668	2.72169	2.02121	3.41499	2.68453	2.67943	2.78679	2.91799	2.53085	2.66724	3.18889	3.68168	3.36002	4.61182	2.95088	3.88789	5.44601	6.12525
ENSMUSG00000002240	Prr27													0	0	0	0	0	0
ENSMUSG00000002249	Tead3	0.613733	0.2886	0.417589	0.706332	1.20314	0.238472	0.394012	0.331526	0.300716	0.297039	0.341214	0.469325	0.255384	0.273471	0.334234	0.252586	0.409619	0.475511	0.324214	0.352912	0.293845	0.247885	0.353883	0.487617
ENSMUSG00000002250	Ppard	2.27862	1.81305	1.46112	1.81641	1.71437	1.76176	2.62213	1.81115	2.28372	2.59563	2.7245	3.01672	1.98743	1.8933	1.61033	1.55099	1.87956	2.16374	1.74503	1.33574	2.02961	1.36209	1.79027	1.54881
ENSMUSG00000002257	Def6	0.344094	0.337844	0.122049	0.193552	0.276029	0.192997	0.150979	0.119035	0.125481	0.216547	0.274805	0.27646	0.111486	0.304798	0.0690958	0.160359	0.272082	0.325556	0.0687455	0.164476	0.445564	0.111692	0.208486	0.371494
ENSMUSG00000002265	Peg3	10.307	8.01746	8.42881	8.70546	12.3371	8.82587	12.1767	17.6579	12.9797	10.8905	12.599	12.2488	8.5053	8.16312	7.59105	7.49959	7.33314	9.08776	5.18338	5.35506	6.4502	4.25328	4.7621	4.51945
ENSMUSG00000002266	Zim1	0.24111	0.319533	0.355522	0.126278	0.244329	0.116524	0.211349	0.490959	0.327594	0.294936	0.321999	0.197978	0.143968	0.892877	0.0957917	0.35086	0.145768	0.579669	0.141773	0.452003	0.596423	0.147949	0.163242	0.388369
ENSMUSG00000002274	Metrn	33.3929	23.3256	31.8701	36.436	33.1002	20.4304	27.8934	22.5029	18.4389	22.6314	19.8305	20.5983	16.7087	19.7041	22.5452	14.545	19.5776	25.3447	28.8354	34.7569	22.4199	34.4061	34.7021	35.3687
ENSMUSG00000002279	Lmf1	2.25941	2.68289	2.63903	2.39955	2.30883	2.63166	3.19756	2.79188	2.89075	2.7663	2.7287	3.0284	2.17018	2.00491	2.08007	1.92893	2.57813	2.60094	2.1195	2.07381	2.06573	1.93161	2.63567	2.35785
ENSMUSG00000002280	Ciao3	7.21897	3.41891	3.03484	2.76169	10.8947	3.7424	3.5856	5.73473	2.82324	12.0879	3.43607	5.6173	2.78568	2.66268	2.71547	2.99588	2.16397	2.41441	3.07788	2.62231	2.51448	3.37358	2.98	2.77947
ENSMUSG00000002289	Angptl4	0.845046	0.39506	0.368026	0.640072	2.07715	0.673628	0.172907	0.123773	0.0794275	0.195139	0.298727	0.493242	0.129418	0.195704	0.132881	0.119448	0.177461	0.328518	0.564438	0.642962	0.536327	0.542383	0.771168	0.919617
ENSMUSG00000002297	Dbf4	0.185998	0.17908	0.173252	0.171474	0.222073	0.072027	0.226218	0.177683	0.145772	0.377013	0.143761	0.234853	0.154524	0.195177	0.100592	0.127747	0.186221	0.121245	0.0815575	0.0315848	0.137508	0.170196	0.151436	0.121483
ENSMUSG00000002307	Daxx	2.93851	3.22685	3.00075	4.07521	4.73462	3.71541	3.44871	3.11419	4.44231	3.75796	2.6248	2.76638	3.51279	3.06932	2.22442	2.91268	2.94008	2.87505	3.77005	2.11463	2.76263	2.80683	2.5888	3.30565
ENSMUSG00000002308	Cd320	2.86882	3.105	3.0849	3.0868	2.20067	2.32089	1.48596	3.26478	1.7467	1.59645	2.79299	2.68459	2.10901	1.55315	1.70944	1.36254	1.78362	2.23159	2.07265	2.38155	2.32907	2.96754	2.68622	2.84191
ENSMUSG00000002319	Ipo4	9.53845	6.29783	8.53019	7.11811	7.12832	9.03852	6.2342	10.5765	7.96112	9.54905	8.89864	7.82198	5.8848	6.51735	6.94963	6.62592	5.72572	4.84298	7.17063	3.4687	6.60365	3.25043	3.95568	4.83723
ENSMUSG00000002320	Tm9sf1	5.90455	4.3781	5.63597	7.6186	10.3409	4.3584	4.03888	4.6814	5.02021	4.74369	4.4837	4.96796	3.55909	4.23555	4.1535	4.51697	4.14129	5.55709	3.72421	4.12333	4.40448	3.65404	4.5635	5.26099
ENSMUSG00000002324	Rec8	0.40798	0.239853	0.498055	1.39225	0.779907	0.207043	0.174534	1.02319	0.384594	0.349393	0.140527	0.339564	0.218991	0.23706	0.388488	0.399433	0.224408	0.685641	0.210594	0.440512	0.380086	0.256462	0.304521	0.60033
ENSMUSG00000002325	Irf9	1.85032	1.2659	1.5199	4.06016	4.51979	2.34605	1.66509	1.50093	1.57772	1.71071	1.76821	2.28136	0.919979	1.16681	1.09343	1.77611	1.79711	1.7851	1.04371	1.66369	1.21821	1.78966	2.06235	2.18629
ENSMUSG00000002326	Gmpr2	2.07923	2.38629	3.12493	2.8829	2.57265	2.7969	2.46042	2.28907	2.57681	3.04599	3.2164	2.91527	1.88204	2.05432	1.72913	2.37579	2.21405	1.57801	2.1837	2.64538	2.35605	2.9621	2.98562	2.54107
ENSMUSG00000002329	Mdp1	6.19399	6.96633	6.4381	5.82473	8.12529	7.15348	7.55862	6.83406	7.17646	7.14598	7.28879	7.62356	6.27773	5.69049	6.01996	6.02769	5.84571	5.46147	8.07345	6.84675	6.67093	7.12864	7.38061	7.1845
ENSMUSG00000002332	Dhrs1	11.9725	10.9319	11.6729	14.0993	14.2028	14.8611	10.1855	11.1896	9.90359	13.7181	12.3557	12.5743	10.6932	9.18955	9.41942	9.25291	11.5889	10.8209	12.7796	14.3207	12.8748	21.3041	20.7086	21.0004
ENSMUSG00000002341	Ncan	7.27377	7.72134	7.71993	5.39585	3.4202	7.1701	8.60351	8.11756	10.1147	8.30344	8.42005	8.96257	6.66441	7.01357	7.11222	7.31532	7.5057	5.26192	7.21925	6.0373	6.59514	5.7572	4.74303	4.77799
ENSMUSG00000002342	Tmem161a	3.97249	5.19434	3.11429	4.0967	4.0985	2.95703	3.63717	3.08728	4.54163	4.09665	4.76057	3.15323	2.43599	2.33324	3.19761	3.97374	3.14247	3.5885	4.59636	3.66314	3.27	3.69507	3.33782	3.78815
ENSMUSG00000002343	Armc6	4.06451	4.93219	4.77037	3.24462	3.45856	5.55035	5.76534	3.87385	5.72464	5.19917	5.23756	5.31896	4.15701	3.78208	4.12753	4.99684	3.14596	3.23582	4.82664	4.0458	4.91475	5.70663	4.20917	4.03172
ENSMUSG00000002345	Borcs8	8.57226	8.32071	8.08657	8.72055	6.45528	7.58633	8.5879	7.63282	9.22072	7.78377	8.28268	6.17937	6.5983	4.80694	5.57971	4.741	4.43357	5.59674	8.63262	9.27004	8.18632	11.1851	9.28849	8.4753
ENSMUSG00000002346	Slc25a42	2.94019	3.65961	3.53585	2.24577	2.43421	3.84813	4.51832	3.08926	3.90316	3.337	3.69561	3.81964	3.1131	2.8272	2.62828	3.36922	2.75101	2.02706	2.01558	1.77189	2.45642	1.79944	2.08062	2.00466
ENSMUSG00000002365	Snx9	2.20677	1.59477	2.65869	3.38571	5.88828	1.4902	1.75572	1.84888	1.56983	1.7753	1.94526	2.12261	1.11985	1.25422	1.30722	1.40212	1.3217	2.10723	1.24449	1.85357	1.45924	1.40141	2.04405	2.31901
ENSMUSG00000002372	Ranbp3	8.26886	8.36294	8.1745	7.59536	9.85607	10.1404	9.26509	9.3013	8.9281	8.84394	9.36923	8.6424	7.67625	7.11742	7.71469	8.43832	7.56609	6.26325	7.89098	7.31202	7.85553	7.17716	7.10437	7.5015
ENSMUSG00000002379	Ndufa11	87.3504	70.2517	85.3365	101.64	95.9682	66.2622	60.6273	66.1643	68.1254	62.1491	69.0225	64.0486	61.2642	51.7979	65.1755	56.0304	45.8118	68.8651	94.4946	124.616	88.9738	107.067	105.814	105.757
ENSMUSG00000002384	Bmp8b	0	0.0558877	0.00477768	0.00496805	0.0700234	0	0	0.020672	0	0	0.0110284	0	0.0316958	0.0294177	0.0157922	0.0143022	0.0049498	0.0161304	0.0406872	0.0175625	0.00452615	0	0.00938316	0.0168728
ENSMUSG00000002393	Nr2f6	5.45929	4.17161	5.22854	6.81577	6.0754	4.98326	4.65635	4.71636	4.12678	5.04865	3.9315	4.28568	3.31231	3.11251	3.9869	3.83172	3.50382	4.23457	4.89356	4.28324	4.1662	3.68008	3.66358	4.3353
ENSMUSG00000002395	Use1	21.2731	24.5475	22.7548	26.2091	28.5296	20.633	21.2497	20.4186	17.6069	23.3452	21.6129	19.001	17.3941	19.9394	17.4264	15.7849	15.7548	18.7772	28.4275	32.0086	21.4206	37.6418	33.9153	31.511
ENSMUSG00000002396	Ocel1	1.42475	1.46413	1.5114	1.51038	1.17626	1.64233	1.23212	1.71736	1.4013	1.3577	1.3233	1.67607	1.57704	1.05456	1.06827	1.06006	0.91455	1.34312	1.17539	0.998228	1.18182	1.19725	1.22819	1.24882
ENSMUSG00000002409	Dyrk1b	3.2487	2.73817	2.81612	2.97444	2.93543	2.6002	3.10694	2.93002	3.34555	2.55419	2.84685	2.84319	1.98415	2.25632	2.1288	2.37937	2.24649	1.92247	2.39306	1.68665	2.35449	1.43661	2.1208	2.03998
ENSMUSG00000002413	Braf	3.67355	4.86377	4.60059	4.11874	4.77379	5.20986	6.49152	7.17857	7.68973	5.85491	6.02773	7.14675	4.63737	3.71339	4.69067	4.39752	4.16846	3.52267	2.86005	2.86377	3.40093	2.80958	2.92695	2.41843
ENSMUSG00000002416	Ndufb2	48.2175	45.1976	54.3966	54.7827	42.0993	37.9358	40.1904	39.6811	43.0868	46.0355	54.4064	42.3625	39.0391	32.6554	41.0691	37.7382	38.5385	39.9019	59.2947	61.5569	47.4492	75.1588	58.7383	55.966
ENSMUSG00000002428	Hltf	1.75052	1.72022	1.88403	1.58612	1.58097	1.41841	3.16423	2.61294	2.3722	2.20473	2.46144	2.71415	1.66694	1.60013	1.61777	1.52304	1.59366	1.49942	1.05864	1.18733	0.988753	1.22498	1.45237	1.13523
ENSMUSG00000002455	Prpf6	6.62611	6.01786	6.01302	6.70745	10.0206	6.26325	7.04329	7.47724	6.60741	6.96812	6.32445	7.57612	4.78531	4.85065	4.61963	5.10857	4.66514	5.18502	5.07408	6.19489	5.8808	6.82023	5.33887	5.3504
ENSMUSG00000002458	Rgs19	3.69426	4.57494	4.14205	3.84317	1.19073	4.3667	4.1182	5.84098	4.93442	4.09268	3.57924	4.48651	3.60415	3.55733	3.30728	3.18183	3.7314	2.06849	3.16582	3.00703	3.55168	2.72131	2.99218	2.85666
ENSMUSG00000002459	Rgs20	2.77721	3.05732	3.00446	2.52904	1.43285	2.5375	4.29648	4.41805	2.60945	3.36406	4.22879	3.03873	2.23476	2.21957	2.03127	2.12378	2.80476	2.6617	2.77552	3.04046	2.26533	2.85681	2.6806	2.57952
ENSMUSG00000002475	Abhd3	12.2017	9.2321	11.4546	10.8487	9.04992	7.3699	10.163	9.86519	8.41881	9.93522	9.23972	8.57333	6.98744	6.56026	6.35039	6.1414	6.24871	9.27057	12.815	12.9031	9.09675	15.504	12.7811	12.2531
ENSMUSG00000002477	Snrpd1	14.0908	14.6154	14.6083	14.5636	13.7918	10.509	16.1699	12.7671	14.3705	15.5971	16.5112	13.5756	11.8755	11.5032	12.0423	9.1305	10.1878	9.73944	11.9544	14.2422	13.4665	16.0576	12.084	12.5431
ENSMUSG00000002486	Tchp	0.990013	1.03531	1.54438	2.02546	2.00046	1.13468	1.12254	1.78304	1.38358	1.59679	0.908646	1.32478	0.996712	0.816632	1.07138	1.38427	1.43144	1.25554	1.67078	0.668377	0.838958	0.735899	0.837553	1.05477
ENSMUSG00000002489	Tiam1	4.56428	4.81979	4.19177	3.36655	5.62072	5.45691	5.83892	5.80929	6.48952	4.70063	5.39429	5.1054	3.48738	5.44143	4.28833	4.94846	4.00088	4.0415	3.19542	2.71608	3.94767	2.23163	2.15982	2.52497
ENSMUSG00000002496	Tsc2	8.7719	9.50813	9.21863	8.39258	7.20238	11.8271	9.87783	9.3123	12.0235	11.0441	10.7327	10.0191	7.35766	7.96776	6.94071	8.37486	7.07073	5.78821	5.79611	5.62199	7.08645	4.78369	5.50168	5.57294
ENSMUSG00000002500	Rpl3l	0	0.0915303	0.0864144	0	0.0976149	0	0.0643637	0.142211	0.0444545	0	0.145851	0.0972803	0.0254114	0.0224105	0.0580776	0.0871727	0.0575661	0.0881855	0.0710406	0.0602967	0.137603	0.0395109	0.0361385	0.0450535
ENSMUSG00000002504	Slc9a3r2	3.82019	2.89855	2.77215	3.87212	3.0258	3.84776	3.18321	3.26587	3.05422	3.66785	3.45625	2.91588	2.54516	2.51776	2.05993	2.24039	2.42828	2.74136	3.31226	2.29247	2.93278	2.67265	2.94941	3.1216
ENSMUSG00000002524	Puf60	21.6634	21.9414	23.0417	22.599	25.8963	21.8779	22.3869	19.7961	21.9684	21.9933	21.0486	21.4803	18.734	17.8778	19.0102	17.4609	18.1164	19.3494	22.9353	21.7729	20.9559	22.4029	20.2573	22.0565
ENSMUSG00000002546	Golga2	7.78805	7.15722	7.37947	8.01003	8.95916	9.29953	8.02764	9.42743	9.05995	8.02734	7.48932	7.71809	6.96721	6.1007	6.95368	6.84664	6.46773	5.45945	5.88039	4.77066	6.35726	4.63874	4.65797	4.63171
ENSMUSG00000002550	Uck1	6.79686	6.73099	8.20893	7.14847	8.31109	7.1073	7.12871	5.99091	5.45648	5.86565	6.77357	6.06617	4.98905	4.85307	5.27894	5.20071	4.38973	5.53003	6.23623	4.98498	5.94403	6.52821	6.55947	6.07959
ENSMUSG00000002565	Scin	0.0296973	0.1692	0.15906	0.0875679	0.0860901	0.148114	0.153826	0.108198	0.0627535	0.127348	0.0971797	0.162726	0.122209	0.0691066	0.0425213	0.0886914	0.0629991	0.0388077	0.0545082	0.0422233	0.0509355	0.0558827	0.036748	0.0495627
ENSMUSG00000002578	Ikzf4	0.769536	1.07221	0.678257	0.515148	0.576306	0.662042	0.638443	1.1775	0.817815	1.49714	0.828686	0.806032	0.593329	1.10846	0.533216	0.665469	0.547055	0.502039	0.590462	0.545035	0.68302	0.436043	0.438177	0.624714
ENSMUSG00000002580	Mien1	18.7746	19.4274	19.1768	18.7851	13.1247	17.92	16.5209	14.5143	16.2274	15.9415	17.4634	15.6795	13.7048	12.9364	13.3024	13.3162	13.3968	13.8332	17.2313	18.54	15.9501	19.4091	16.4465	15.4091
ENSMUSG00000002588	Pon1	1.15798	0	0.406747	1.2404	1.31008	0	0.0627047	0.25797	0.0538933	0	0.0123736	0.0876729	0.123006	0	0.0530622	0.0694005	0.0111299	0.571849	0.152974	0.547373	0.202807	0	0.419669	0.365583
ENSMUSG00000002602	Axl	4.72348	3.35895	4.36651	4.27073	4.15695	4.23398	4.47926	3.86853	3.3048	5.74428	5.39665	5.58404	2.61321	3.88069	3.04317	3.92937	4.82111	4.47973	5.76696	5.04363	3.75913	6.53693	6.84519	6.62272
ENSMUSG00000002603	Tgfb1	0.989813	0.587934	0.680235	1.27164	0.740193	0.898182	0.856392	0.495529	0.646116	1.33463	1.22191	1.30342	0.532446	0.531765	0.465973	0.810497	1.47748	1.01847	0.905134	0.756011	0.671122	0.892079	1.30803	1.49135
ENSMUSG00000002608	Ccdc97	4.92564	5.27181	5.27573	5.51572	3.84125	6.29926	6.3073	4.87536	5.79533	5.11773	5.0341	5.44923	4.13989	4.03532	4.65841	4.42334	3.96331	3.81463	3.51517	3.86859	3.81184	2.91323	3.83164	3.5126
ENSMUSG00000002617	Zfp40	1.68593	1.67294	1.49055	1.36303	1.70024	1.47716	2.31143	2.53331	2.7188	2.39934	2.96661	2.24578	2.01593	1.33484	1.37606	1.71801	1.59082	1.23089	0.876073	0.841214	0.640549	0.817407	0.852929	0.739125
ENSMUSG00000002625	Akap8l	11.9153	15.0032	11.2879	14.6369	12.9634	15.2063	13.7335	15.994	14.4438	13.448	15.7725	13.7773	10.1951	10.9284	8.10202	10.7602	9.5014	8.69418	7.94992	7.54731	10.07	7.48014	8.48674	9.12821
ENSMUSG00000002633	Shh	0.220231	0.152997	0.272569	0.108209	0.0912088	0.210779	0.215355	0.238463	0.114845	0.186303	0.165906	0.15214	0.222718	0.100674	0.155641	0.197821	0.11812	0.182724	0.134775	0.0896996	0.23951	0.172233	0.0876117	0.1444
ENSMUSG00000002635	Pdcd2l	2.8426	2.87387	3.48944	3.1855	4.48617	3.1806	4.08625	2.85348	3.8281	2.90749	2.99515	2.74562	2.38122	2.59075	2.92144	2.76841	5.43615	1.93937	2.96295	2.73637	3.14288	3.79817	3.07042	3.93007
ENSMUSG00000002658	Gtf2f1	9.32792	9.34751	9.1687	8.82781	11.7577	10.4937	11.2877	10.2145	10.649	11.1284	10.8416	10.2468	8.01703	7.84701	7.85008	7.63527	7.46092	6.75421	7.76272	8.10674	7.34697	10.1326	7.82535	7.2276
ENSMUSG00000002660	Clpp	14.7817	13.9529	13.8821	14.7767	16.1478	13.7147	15.8553	14.4957	13.0939	14.8781	15.6628	13.5072	13.1402	12.0039	13.6398	11.0471	13.2862	11.9332	19.1575	20.0265	15.7624	22.6695	19.4316	21.1426
ENSMUSG00000002661	Alkbh7	4.07211	2.66576	3.83216	4.29448	3.99034	3.36171	3.5322	4.05643	2.62114	3.37548	2.88443	3.25037	3.69949	2.6441	3.06344	2.84774	3.20968	3.87728	3.8475	4.28065	3.74051	3.81377	4.1562	3.73824
ENSMUSG00000002664	Pspn	0.0917305	0	0	0	0.209988	0
ENSMUSG00000002668	Dennd1c	0.221301	0.168759	0.145998	0.194036	0.204815	0.420133	0.116494	0.147568	0.0980251	0.258528	0.57147	0.273577	0.0805237	0.123264	0.06008	0.233068	0.143673	0.178096	0.159416	0.10813	0.152575	0.148003	0.312945	0.274023
ENSMUSG00000002679	Med6	4.49428	4.77188	4.79495	5.15924	5.18867	5.22675	4.79642	6.11568	5.83797	4.78136	6.00106	4.63903	3.35008	3.95333	3.28663	3.82108	3.80849	3.4851	4.36751	5.44808	3.68481	5.66443	4.59666	4.48364
ENSMUSG00000002688	Prkd1	0.971205	1.08402	1.0525	0.798839	0.662196	1.05559	1.48172	1.09408	1.05899	1.06315	1.08386	1.14091	0.778286	0.991989	0.853569	0.840562	1.00357	0.900856	0.900952	0.851183	0.701394	0.776574	0.742241	0.733835
ENSMUSG00000002699	Lcp2	0.349633	0.333646	0.180429	0.68539	0.25926	0.420975	0.2898	0.304547	0.164777	0.533515	0.61468	0.505809	0.236322	0.203164	0.21907	0.211379	0.287092	0.197918	0.214928	0.203758	0.249573	0.663997	0.597414	0.535954
ENSMUSG00000002718	Cse1l	5.49811	5.77438	5.16971	5.6853	4.56457	4.91577	5.5802	6.42476	6.62613	6.30431	6.14964	6.55541	4.68494	3.74833	4.28776	4.4053	3.58617	4.084	4.23503	5.69497	4.43963	5.04172	4.67228	4.69683
ENSMUSG00000002728	Naa20	13.5963	11.152	12.9821	16.4575	13.9049	13.2854	14.2201	11.7875	11.6539	11.1317	14.3006	11.1231	9.8457	8.4714	8.9401	10.9767	8.59678	12.0135	13.3642	14.4526	11.6543	14.5324	12.6219	13.0832
ENSMUSG00000002731	Prkra	3.78794	2.63707	3.03445	3.48771	2.912	2.78966	2.36004	2.73893	2.61425	2.58055	3.28038	2.62268	2.04329	2.20429	2.1823	1.71499	2.03332	2.18476	3.57375	3.61526	2.8808	3.76466	3.37457	3.45117
ENSMUSG00000002732	Fkbp7	1.43418	0.835908	0.927958	1.21785	2.08571	1.128	0.98741	0.543946	1.41738	1.04471	1.81187	1.9768	0.851346	0.810432	0.825014	0.610058	0.725974	0.682153	1.09924	1.48541	0.926127	1.06646	1.62175	1.38603
ENSMUSG00000002733	Plekha3	5.29714	5.98056	5.59288	6.03147	5.12991	6.116	6.55174	6.15484	6.22049	5.26026	5.48518	6.01965	4.24886	3.98106	4.86483	4.54539	4.21683	4.46406	4.64161	4.98499	5.50793	4.35895	4.25837	4.39459
ENSMUSG00000002741	Ykt6	8.93011	8.4142	8.6894	8.46369	8.98466	8.75262	10.9007	8.97401	8.9834	9.8709	9.73302	9.08876	8.01951	7.49539	7.80161	7.36068	7.37171	7.16281	8.06402	8.39867	8.65534	9.96774	8.94181	8.29574
ENSMUSG00000002748	Baz1b	6.29593	7.71539	6.6609	5.99943	5.25359	7.49304	8.71244	8.89037	9.16007	7.78757	8.50193	8.67438	5.47783	5.92015	5.68819	6.14123	5.395	4.66167	4.72554	4.12552	5.15907	3.97988	4.38277	4.36498
ENSMUSG00000002763	Pex6	7.51505	6.34583	7.43965	7.69189	4.76143	6.42027	6.09097	5.71056	6.02564	6.22048	6.6917	6.34338	4.75077	4.89358	5.40861	5.4239	5.49141	4.74443	4.61434	4.15722	5.09152	3.74498	4.10881	4.68478
ENSMUSG00000002767	Mrpl2	9.27646	8.46106	7.38838	10.1665	12.0756	9.55957	11.6998	6.98471	7.66914	8.43542	7.47959	8.83747	7.33566	6.78171	8.18136	7.81497	7.4054	6.73657	8.33074	17.4471	8.6677	7.95917	7.3874	11.576
ENSMUSG00000002768	Mea1	16.8946	15.529	15.9613	16.2461	10.8781	13.2084	14.229	14.08	12.8961	12.5848	15.4022	14.3906	10.0136	11.3462	11.4436	10.7809	12.0441	11.4321	18.003	19.8372	17.2667	21.9866	18.6345	18.518
ENSMUSG00000002769	Gnmt	0.754041	0.285108	0.742657	1.91307	5.03054	0	0.149739	0.652903	0.440154	0.164669	0.172081	0.281487	0.267742	0.218922	0.347919	0.218154	0.279225	0.904385	0.250088	1.06391	0.228051	0.107564	0.856061	0.707473
ENSMUSG00000002771	Grin2d	0.858359	0.824816	0.64043	0.590629	0.536744	0.615753	0.745458	1.15457	0.809945	0.683697	0.772023	0.713166	0.653556	0.656824	0.594501	0.681211	0.71995	0.745493	0.553796	0.502207	0.659447	0.45253	0.378245	0.410325
ENSMUSG00000002778	Kdelr1	11.0883	8.17398	10.0886	11.3267	13.5972	9.95007	8.80676	9.75633	8.04859	9.33187	7.61956	9.48456	7.13715	8.09226	8.29202	8.2398	7.28976	7.22874	8.14007	8.47484	8.42917	7.80058	8.88623	9.26125
ENSMUSG00000002781	Tmem143	2.38706	2.68404	2.41987	2.71819	2.83983	2.86358	2.34368	2.56833	2.81682	3.08245	2.36849	2.41039	1.80213	2.17464	2.01306	1.96104	1.74735	1.88093	2.97183	2.12387	2.46349	2.04667	2.69154	2.33934
ENSMUSG00000002797	Ggct	4.95207	5.01357	2.94603	4.32002	2.88357	3.99164	4.79382	7.71012	5.5752	6.04183	5.70425	5.34772	4.46964	4.55826	2.66438	1.98167	1.80425	2.97369	6.44428	4.62769	6.26803	6.82901	8.13595	6.09707
ENSMUSG00000002799	Jag2	3.6517	3.11111	3.72728	3.08954	2.23029	3.60365	3.33091	3.79053	3.37283	3.0877	2.42912	3.42497	2.4939	2.47773	2.14862	2.69237	3.31967	2.09848	2.70507	1.36754	2.40865	1.28281	1.82833	1.97847
ENSMUSG00000002803	Btbd6	7.93266	8.11861	7.52764	7.73509	6.28454	7.91768	8.64644	8.38718	8.41763	6.80476	7.58354	8.10388	7.60702	6.73941	7.47436	6.28366	6.55169	6.48498	8.29608	7.12968	6.92573	6.90681	5.42104	6.30204
ENSMUSG00000002804	Nudt14	4.21694	3.06048	4.38561	6.17867	4.28456	1.48315	2.02082	3.75324	1.78111	1.62306	2.67389	3.57743	2.656	1.34798	1.6818	2.35992	1.71375	2.39013	2.54143	2.43544	2.45224	2.62098	3.78854	4.08878
ENSMUSG00000002808	Epdr1	11.9459	15.7941	18.1228	13.5587	13.8032	20.2575	19.8066	18.1126	21.5038	19.4807	20.5816	20.2079	18.8981	14.1449	17.6728	16.2797	13.8381	12.9375	18.3845	16.9782	17.95	20.9474	15.5666	16.381
ENSMUSG00000002812	Flii	4.79123	5.19183	4.99691	5.75766	4.67981	4.77531	4.69443	4.71162	4.21508	5.70592	5.26488	4.40601	2.1327	4.67126	3.14235	3.90467	1.93159	2.90259	3.63145	4.06244	3.4798	3.30439	3.71416	2.9565
ENSMUSG00000002814	Top3a	0.606401	0.450687	0.566653	0.667801	0.928608	0.433188	0.525974	0.544739	0.333182	0.652291	0.458039	0.625681	0.326542	0.408693	0.370931	0.437951	0.411325	0.483712	0.394859	0.34538	0.394495	0.419467	0.401509	0.512451
ENSMUSG00000002820	Atg4d	2.69306	2.47632	2.8122	3.39719	2.1005	3.2747	2.86545	3.11931	3.04876	2.6358	2.29148	2.64261	2.59362	2.35411	1.78616	2.11271	2.1243	2.61919	1.90364	1.68909	2.08194	1.64459	1.83116	2.00118
ENSMUSG00000002825	Qtrt1	2.50301	3.92379	1.92319	1.79756	2.28035	2.61377	2.66429	3.03412	2.6614	2.33138	1.77183	2.60676	2.59855	2.62061	2.08205	2.5377	2.08989	1.11324	2.15867	1.89349	1.7158	2.65328	1.62802	2.57624
ENSMUSG00000002831	Plin4	1.37287	0.823646	0.260416	1.5349	5.33489	3.25747	0.309493	0.267518	0.247255	0.389951	0.424057	0.411083	0.401337	0.860544	0.213777	0.237181	0.586032	0.975525	0.570038	0.798243	0.612637	1.07951	1.69891	1.66723
ENSMUSG00000002833	Hdgfl2	10.5825	9.69347	8.88692	10.0334	12.5841	9.85276	10.8507	10.0986	10.8275	9.95458	9.65103	9.90413	7.55063	7.91164	7.62875	7.80255	7.64267	7.56589	6.40815	5.82558	6.91942	5.82903	6.23597	6.43388
ENSMUSG00000002835	Chaf1a	0.627182	0.380742	0.506117	0.440542	0.405505	0.370853	0.326696	0.33105	0.353633	0.362559	0.324702	0.340622	0.251892	0.255716	0.271229	0.3794	0.456915	0.306468	0.271565	0.175416	0.205085	0.166978	0.231371	0.246845
ENSMUSG00000002844	Adprh	5.67943	6.16705	6.51064	6.17302	5.49849	7.51822	6.31033	6.41545	6.71438	6.51782	6.19606	6.62515	5.76408	5.26248	5.66359	6.02256	5.05213	4.85689	5.35088	4.29503	5.48895	4.21212	4.21274	4.33902
ENSMUSG00000002845	Tmem39a	1.81531	2.89953	2.55164	2.58474	3.80519	1.42303	1.8392	2.61108	2.22716	2.08472	2.81602	1.19633	1.16995	2.4108	1.62746	1.82502	1.504	2.00046	2.05206	2.13107	1.34195	1.88928	2.5232	2.33932
ENSMUSG00000002846	Timmdc1	4.10268	4.38948	4.33518	4.8113	2.16935	3.86384	3.93419	3.69089	3.54571	3.94192	3.89209	3.60368	3.39044	2.96341	2.86726	2.62382	2.84461	3.00064	3.9488	4.25218	3.61077	4.71851	4.49875	4.41833
ENSMUSG00000002847	Pla1a	0.117628	0.0873593	0.07624	0.459172	1.11601	0.895458	0.0806768	0.0919283	0.217574	0.0988673	0.097092	0.0391059	0.0558913	0.0916441	0.0694567	0.0926283	0.0634475	0.0984468	0.200548	0.138233	0.130615	0.232103	0.157645	0.202168
ENSMUSG00000002870	Mcm2	0.41219	3.36731	0.556826	1.06469	0.367871	0.388815	0.509677	0.651344	0.414357	0.785223	0.592285	0.628142	0.478915	0.536463	0.4059	0.498427	0.512739	0.569776	0.456995	0.89517	0.418254	0.360153	3.55169	0.556267
ENSMUSG00000002871	Tpra1	8.002	5.41026	8.6342	7.30451	10.5623	5.24142	7.22624	7.26613	6.63845	3.81629	3.95661	6.43749	5.16298	2.79785	3.0137	11.2359	4.52097	6.45096	3.54525	5.38704	4.79654	3.2055	6.17447	6.62065
ENSMUSG00000002881	Nab1	2.40464	2.57256	2.50253	3.07839	2.34869	2.07786	3.96214	3.22675	3.2975	3.28504	3.23397	2.55064	1.74118	1.98604	1.57305	2.2007	2.0667	2.39839	1.81546	1.92264	1.69175	2.01944	2.06129	2.22281
ENSMUSG00000002885	Adgre5	0.952985	0.928225	1.13207	0.776903	0.580824	0.886986	0.598858	0.565875	1.13748	0.743193	0.494165	0.487421	0.369339	0.74687	0.442821	0.567113	0.527763	0.608139	0.81933	0.702396	0.680065	0.667991	0.749457	0.961331
ENSMUSG00000002897	Il17ra	0.579953	0.818646	0.607091	0.775545	0.811015	0.596364	0.635427	0.399475	0.38041	0.631317	0.827035	0.761991	0.518062	0.428065	0.356244	0.345889	0.61552	0.401602	0.426102	0.319023	0.573989	0.360147	0.466377	0.593398
ENSMUSG00000002900	Lamb1	2.72764	1.94754	2.59734	3.69547	7.7941	1.75996	1.84238	2.31506	3.28198	1.82005	1.73863	2.50315	1.91838	1.07886	2.05393	1.98553	1.49275	2.00674	1.10026	1.28359	1.63162	0.824683	1.20935	1.36811
ENSMUSG00000002908	Kcnn1	1.95185	1.24319	1.42708	1.54325	1.33652	1.665	1.46197	1.5599	1.49034	1.43863	1.68271	1.92288	2.03404	1.7216	1.67	1.65559	1.27463	1.53256	2.03032	1.82723	2.47782	1.44694	1.24691	1.37988
ENSMUSG00000002910	Arrdc2	2.045	3.29681	2.26584	6.69604	13.2064	8.51901	3.05757	2.89411	3.50778	4.10857	2.45434	2.15702	1.49914	2.92443	1.31595	1.72275	2.24335	2.97254	4.134	3.65555	3.16521	5.15171	4.50779	4.40804
ENSMUSG00000002930	Ppp1r17	1.86187	0.201648	0.184841	0.283175	2.7044	0.0348524	0.207084	0.179794	0.0215273	1.21011	0.163254	0.216949	0.18453	0.0570059	1.14557	0.0967816	0.586997	0.12993	0.077283	0.159713	0.0503626	0.0191498	0.0954414	0.0544868
ENSMUSG00000002944	Cd36	0.299995	0.0690184	0.154229	0.12716	0.092456	0.0778712	0.0591028	0.0465801	0.045417	0.0827332	0.0813431	0.0996637	0.0387974	0.0795182	0.0572881	0.0295646	0.0819002	0.0997721	0.112049	0.106757	0.104501	0.0905233	0.124347	0.0946544
ENSMUSG00000002948	Map2k7	6.44061	6.4648	6.06464	6.96662	8.23231	7.30218	8.01338	7.27023	8.27917	8.21432	6.84477	6.94197	6.09821	6.59106	5.82596	6.32478	5.90848	5.87398	5.542	5.12783	5.74937	4.3552	4.84469	4.96138
ENSMUSG00000002949	Timm44	6.18344	6.63413	5.97844	6.80165	10.2678	7.20852	7.40652	6.72944	8.43476	7.54184	8.27514	7.02996	4.97132	5.39876	4.65806	5.60931	4.16748	4.01315	4.75703	4.356	5.54209	4.62636	4.95718	4.38887
ENSMUSG00000002957	Ap2a2	15.1891	13.677	16.1446	11.3712	17.0329	20.9626	16.4658	14.987	20.5899	18.6455	18.1617	19.3773	16.1126	11.9408	15.4345	14.7288	12.8965	9.53586	15.5348	12.1952	16.3797	13.0242	11.9664	12.1765
ENSMUSG00000002963	Pnkp	3.15013	3.20774	3.21936	3.75726	4.5863	3.71403	3.52815	3.87856	3.2767	3.98578	3.26171	3.26555	3.59261	3.19799	3.15855	2.97514	2.58808	2.30817	2.75163	2.91998	2.61485	2.34549	2.73722	2.83684
ENSMUSG00000002968	Med25	7.91878	7.76446	8.11152	9.06253	12.6403	8.32269	10.4707	8.656	8.29528	8.88438	9.3233	7.44056	6.9048	5.94764	7.18829	7.77291	6.10241	7.44181	7.60631	5.91983	7.00561	5.73291	5.63878	6.65699
ENSMUSG00000002980	Bcam	3.36457	0.703483	3.7875	6.65757	6.50686	1.17529	0.901109	2.13305	1.00373	0.347334	0.852588	1.84926	0.952716	0.759012	1.42143	1.33137	0.710502	2.84002	1.29094	2.14483	1.60165	0.644844	2.24078	3.19214
ENSMUSG00000002981	Clptm1	12.4196	10.7077	12.7011	15.0891	13.9456	13.1777	11.0722	13.7889	15.0675	10.8017	11.187	12.0429	10.6166	9.44948	10.3078	10.237	10.9014	14.1588	12.2738	10.2684	11.1005	9.32009	10.3308	10.9501
ENSMUSG00000002983	Relb	0.895662	0.760444	1.09485	1.28954	0.836658	0.72268	0.978498	0.917249	0.69813	1.40395	0.885624	0.951643	0.629229	0.592766	0.779621	0.527693	0.913383	0.919069	0.871929	0.419684	0.67767	0.496049	0.714955	0.773458
ENSMUSG00000002984	Tomm40	12.1087	12.0764	13.3278	12.4866	9.92384	14.9069	12.7273	14.2582	13.7565	11.8114	11.493	12.2558	11.0988	9.51811	12.0283	11.485	10.3093	10.252	10.1094	8.3039	10.8618	7.57126	8.15735	8.145
ENSMUSG00000002985	Apoe	1320.09	1014.51	1056.15	1082.98	1156.4	759.056	984.463	878.251	762.168	1166.59	1018.43	959.637	649.819	840.697	700.381	717.11	956.49	1039.26	1542.25	1472.94	1096.54	2000.08	1904.93	1880.14
ENSMUSG00000002992	Apoc2	0.0813088	0	0	0	0.276802	0.309652	0	0	0	0.115646	0	0.0611749	0	0	0	0	0	0.106233	0	0	0.0449139	0.146968	0.181042	0.159226
ENSMUSG00000002996	Hbp1	4.95843	4.7763	5.33498	4.68987	8.85853	4.45748	5.06517	4.14018	4.09435	4.74056	4.87875	4.76397	3.00746	3.36305	2.85039	3.56834	3.18955	3.53229	3.29854	3.33415	2.39336	2.78147	3.83196	3.50448
ENSMUSG00000002997	Prkar2b	3.16021	2.87185	2.58645	1.95512	1.56192	2.279	3.0078	3.74787	2.7684	2.59508	3.52762	2.71145	1.71984	2.52296	1.87968	1.81076	1.94972	2.22546	2.08143	2.12746	2.50814	1.99376	1.64368	1.69506
ENSMUSG00000003031	Cdkn1b	7.06349	7.09671	7.00758	6.48636	7.30542	6.69341	7.41572	6.57713	6.09093	7.3326	6.50799	6.58999	4.86696	5.21631	5.33285	4.79039	4.24241	5.67562	4.93165	5.03267	4.92277	4.3129	5.33348	4.64899
ENSMUSG00000003032	Klf4	0.326703	0.179308	0.207847	0.521211	0.429693	0.228409	0.151868	0.111091	0.214022	0.384344	0.101269	0.286654	0.0723905	0.416495	0.0954071	0.082954	0.0478412	0.114942	0.331842	0.319141	0.301841	0.179997	0.231279	0.322135
ENSMUSG00000003033	Ap1m1	6.85744	7.75158	7.16193	7.03038	8.23359	8.49497	8.11574	7.83657	7.99534	7.70331	7.81755	7.94877	6.67184	6.74496	6.87147	6.87628	6.40354	5.88982	5.97291	5.53125	6.8962	6.23691	5.96393	6.20709
ENSMUSG00000003037	Rab8a	6.33255	6.02322	7.13855	7.26892	7.01502	6.53872	5.21897	5.66339	3.75038	4.89683	7.25426	7.45154	4.66854	5.27686	6.06353	5.27702	6.43588	5.15273	5.81172	5.89066	4.62451	5.18203	6.08537	7.25595
ENSMUSG00000003038	Hmgn2	23.5556	25.3807	23.2893	24.9039	28.1579	25.1753	26.9638	23.8195	20.4995	27.9057	25.8321	24.9468	18.0104	24.9074	20.7225	20.1912	21.7321	24.3032	24.9371	24.3879	20.9048	22.9873	21.6383	23.0737
ENSMUSG00000003039	Fam32a	9.03893	9.17943	10.9372	9.25314	11.0173	9.01152	9.69675	9.11741	9.63756	8.9172	9.80712	8.71613	7.19151	6.9423	7.46381	6.85246	6.48423	7.49024	10.1344	10.4198	9.54494	10.357	9.32618	9.41677
ENSMUSG00000003051	Elf3	0.133596	0	0.0922784	0.0545991	0.0677279	0.0237044	0	0.0197319	0	0.0414134	0.0256641	0.0290979	0	0	0.0264552	0.0159546	0	0.0294561	0.0389055	0.0188848	0.0380148	0.00868148	0.0550444	0.0423459
ENSMUSG00000003062	Stard3nl	8.78081	9.2133	8.44747	7.72475	7.35709	9.03933	9.05517	7.82113	7.84954	8.4506	9.25656	9.05856	7.40809	6.62683	6.79835	7.14011	6.71549	6.87709	8.59571	8.78395	7.72226	9.75119	9.15176	8.95543
ENSMUSG00000003068	Stk11	10.1841	9.41225	10.0899	12.3377	13.4681	9.77457	10.4625	9.67883	9.63837	9.87285	9.81833	9.4607	7.64696	7.97379	8.44863	8.59601	7.714	9.08892	7.906	7.58105	8.12659	7.54762	8.08384	9.06252
ENSMUSG00000003070	Efna2	0.883025	0.747599	0.667293	0.815889	0.377003	1.22431	0.751682	0.960058	0.730092	0.712035	0.804148	0.776762	0.531137	0.732449	0.759499	0.673426	0.780173	0.749987	0.717276	0.602489	0.859105	0.438218	0.458268	0.497531
ENSMUSG00000003072	Atp5d	68.5835	54.117	61.645	73.6595	56.8138	56.1314	54.5365	52.5936	54.5813	51.9161	54.882	49.7134	45.8998	42.7179	49.0395	44.189	45.0987	48.0103	56.2712	52.0035	54.064	44.3427	48.78	50.0447
ENSMUSG00000003099	Ppp5c	15.8732	16.1531	15.5789	18.3055	15.4448	15.8664	15.8757	15.7173	17.4261	14.5812	16.4033	15.9235	14.4885	12.6262	14.129	13.6032	13.0487	12.4753	12.7644	12.0177	13.6541	11.2463	11.0584	10.5942
ENSMUSG00000003119	Cdk12	1.49716	1.58705	1.4604	1.52842	1.496	1.66904	2.09899	2.28228	2.00007	1.96357	1.92671	2.17666	1.42646	1.28949	1.38547	1.59793	1.50442	1.37372	0.909152	0.956252	1.24726	0.889823	0.958248	1.04184
ENSMUSG00000003123	Lipe	1.51311	1.00127	1.21733	2.047	1.84777	1.0232	1.03529	0.786967	0.608015	1.2507	0.941339	0.996208	0.629018	0.919659	0.808687	0.711707	0.767743	1.08302	0.919937	0.977143	0.833053	0.865598	1.05591	0.938032
ENSMUSG00000003131	Pafah1b2	10.7839	11.9554	12.9059	9.53732	9.31003	11.7339	16.5627	14.6015	12.6071	14.3708	10.9231	13.3274	10.2964	8.21562	11.2139	7.92988	8.03782	8.99762	10.9083	12.555	11.0776	10.7787	8.9533	11.1905
ENSMUSG00000003134	Tbc1d8	0.900278	0.6071	0.755507	0.94377	1.4185	0.861942	0.689462	0.913492	0.894396	0.681843	0.850986	1.17933	0.476883	0.64075	0.591227	0.54695	0.653379	0.6666	0.596263	0.766219	0.704837	0.493996	0.521327	0.60071
ENSMUSG00000003135	Cnot11	2.35089	2.56194	2.56717	2.58165	3.48706	2.65983	2.55088	2.23537	2.78366	2.49362	2.71116	2.66028	1.96426	1.91245	2.0503	1.92045	1.92798	2.00186	1.8908	1.8815	2.12289	1.817	1.74529	1.8141
ENSMUSG00000003153	Slc2a3	8.86582	7.81432	7.29415	5.92152	6.05147	9.90399	9.19524	8.66274	10.4377	8.41718	9.65562	9.24602	7.50292	7.51135	7.75695	7.55779	6.14697	5.08137	9.67113	9.1341	12.3297	11.0216	8.33659	8.85906
ENSMUSG00000003154	Foxj2	1.70133	1.94331	1.72076	1.59999	1.80358	1.9506	1.98169	1.98337	2.27606	2.12231	2.24144	2.15268	1.39677	1.56345	1.72978	1.5465	1.87013	1.38057	1.57875	1.10729	1.71942	1.22687	1.2634	1.36084
ENSMUSG00000003161	Sri	10.2307	11.1431	10.2852	9.50725	13.2414	10.0213	12.3815	11.9198	13.5853	12.63	11.8031	12.6045	9.54324	10.1651	8.90578	8.16406	8.4239	8.93209	10.0564	10.0153	8.80905	9.57459	10.2308	10.6647
ENSMUSG00000003166	Dgcr2	7.91149	7.63803	8.20281	7.6414	9.29533	8.9634	9.63591	9.20208	9.88	9.7018	8.16925	9.0417	7.66576	6.81157	7.9241	7.59701	7.72655	6.19872	6.8006	6.10633	8.03406	5.41913	5.61468	5.84617
ENSMUSG00000003184	Irf3	5.86099	7.49957	6.53258	6.33117	3.93762	6.13341	5.68959	5.72845	5.25205	5.40621	5.09234	5.41421	5.15424	4.31816	3.45559	3.90398	4.30926	5.27429	5.0072	3.74881	4.62037	4.44426	5.32478	6.1784
ENSMUSG00000003190	Bcl2l12	0.498959	0.86684	0.487902	1.05213	0.919695	0.686965	0.63258	0.693789	0.528926	0.393197	0.0843893	0.555395	0.189259	0.312017	0.514611	0.433276	0.556689	0.420665	0.608064	0.430594	0.426356	0.379023	0.385991	0.287965
ENSMUSG00000003198	Zfp959	0.545288	1.13036	0.9831	0.755109	0.622922	0.731396	1.05577	1.1733	0.88999	0.926972	1.03509	1.15472	0.703427	0.560604	0.651284	0.712247	0.620275	0.86443	0.537734	0.404942	0.40192	0.462474	0.37023	0.562053
ENSMUSG00000003199	Mpnd	13.122	13.099	12.6486	13.3988	16.2479	15.8497	11.6437	11.5161	12.4099	13.1432	12.9692	12.1083	9.80489	10.5846	10.8772	9.95494	11.1118	9.64461	11.3684	9.73678	10.3174	10.0278	10.8522	10.9192
ENSMUSG00000003200	Sh3gl1	4.89131	4.87917	5.44059	5.10288	6.21292	6.77757	5.59292	4.86412	5.74718	5.32987	5.63234	5.03209	4.69232	4.85251	4.53545	4.72278	4.38208	3.98532	4.94677	3.43344	4.34551	4.11757	4.07968	4.11988
ENSMUSG00000003206	Ebi3	0.308609	0.122095	0.138817	0.207424	0.221791	0.305792	0.109168	0.144051	0.0947362	0.280333	0.324174	0.270965	0.0487531	0.114558	0.0642672	0.154622	0.21095	0.12827	0.136472	0.146652	0.16358	0.117778	0.413125	0.191474
ENSMUSG00000003208	Yju2	1.35856	1.62062	1.70722	1.24029	1.29888	1.54641	1.24629	1.46322	1.69127	1.61624	1.71857	1.57608	0.97045	1.11646	1.02373	1.0856	1.3768	0.893519	1.19549	0.993068	1.18018	1.24494	1.25549	1.16475
ENSMUSG00000003226	Ranbp2	3.54063	4.23324	4.13678	3.97889	4.27516	3.82743	5.75996	6.49865	6.49705	5.48336	6.12847	6.3845	3.89641	3.60942	3.72952	3.80783	3.68026	3.55006	1.97402	2.38701	1.78296	2.36669	2.4303	2.28221
ENSMUSG00000003227	Edar	0.0784847	0.0265681	0.0865676	0.10964	0.126931	0.00372189	0.017673	0.0521878	0.0229346	0.0243912	0.0130179	0.0307783	0.0235806	0.0208397	0.012431	0.0112622	0.0194688	0.0693677	0.0219039	0.0414351	0.0213585	0.00817134	0.00738485	0.0465036
ENSMUSG00000003228	Grk5	0.771725	0.720244	0.639201	0.793735	0.545291	0.602414	0.766088	1.75517	0.691062	0.889877	0.728665	0.711046	0.434694	0.484999	0.500859	0.470867	0.663691	1.08797	0.561074	0.891848	0.642111	0.704111	0.62991	0.766789
ENSMUSG00000003233	Dvl3	4.30662	3.21038	4.20811	4.66434	3.98558	4.04831	4.26847	4.51962	4.1563	4.17458	4.18351	4.08108	3.11769	3.25977	3.21468	3.14976	2.99629	3.00792	2.92528	2.62711	3.2955	2.07562	2.27673	2.68328
ENSMUSG00000003234	Abcf3	7.22873	7.28544	7.39564	8.01736	7.87849	7.481	7.31887	9.5798	8.63752	7.43078	6.93749	7.73951	6.20555	5.3224	6.50899	5.60409	4.90062	8.04057	6.474	7.4157	6.44087	6.12682	5.58214	5.25337
ENSMUSG00000003235	Eif2b5	5.78238	5.17693	6.18176	6.99242	5.93958	5.713	5.30803	5.19919	4.99513	5.09523	5.42312	5.48187	4.44846	3.93685	4.7965	4.57166	3.8734	4.59188	4.76569	4.80113	4.36193	5.07883	4.89129	4.71365
ENSMUSG00000003269	Cyth2	17.2456	16.1866	17.6515	17.0481	17.5176	17.785	17.1984	15.54	15.146	16.2655	16.9105	18.9039	13.2452	13.0666	15.8945	14.1698	14.4658	12.6067	11.4584	12.2054	12.447	10.6676	10.5635	9.94084
ENSMUSG00000003271	Sult2b1	1.4152	3.35395	3.45288	2.17964	1.03727	3.63555	2.68976	1.76535	2.10456	2.51718	1.99689	3.14846	1.98864	1.85351	2.37863	1.81373	2.06886	1.23587	2.23072	2.5686	3.10069	2.77225	1.60535	2.31578
ENSMUSG00000003273	Car11	15.7773	22.2025	19.4233	17.8251	12.1941	22.9254	20.6852	18.8529	21.0557	19.5595	21.9677	20.9673	17.0576	16.8269	18.1592	18.5855	17.9166	15.1756	17.7757	17.4159	18.0837	18.9012	16.7695	16.3273
ENSMUSG00000003279	Dlgap1	24.481	35.1656	32.141	26.641	24.2984	43.1065	39.6801	37.1197	42.9587	37.0499	34.6876	38.3188	30.8082	26.0187	33.8428	31.0717	27.009	18.8529	22.1835	19.512	27.5729	19.2891	16.5503	17.0169
ENSMUSG00000003282	Plag1	0.177302	0.343394	0.334003	0.187899	0.24547	0.297143	0.320634	0.377912	0.393583	0.275165	0.36488	0.36928	0.192394	0.233523	0.202841	0.248941	0.222416	0.166279	0.0563104	0.107192	0.117693	0.11523	0.144657	0.14993
ENSMUSG00000003283	Hck	0.484233	0.376331	0.270368	1.41886	0.516993	0.957533	0.426556	0.191293	0.26941	0.710402	0.3787	0.430434	0.245516	0.361733	0.247391	0.3127	0.539848	0.426486	0.325604	0.370059	0.230011	0.518195	0.811362	0.628707
ENSMUSG00000003299	Mrpl4	9.70022	12.2541	9.79433	11.065	10.0143	11.2318	13.8231	8.54791	10.7258	9.58012	10.4755	10.539	8.8223	7.80589	9.06859	7.3531	8.22941	7.63215	8.99978	9.89905	11.1507	10.5425	10.1223	10.4301
ENSMUSG00000003308	Keap1	6.94565	6.27317	7.01393	6.58867	7.24207	8.68316	7.37797	7.35483	7.26745	7.4024	6.94732	6.92407	5.93654	6.12918	6.10739	5.87705	5.48534	5.17712	6.4253	5.46048	5.96045	5.14501	5.13692	5.29597
ENSMUSG00000003309	Ap1m2	0.217753	0.20381	0.0609668	0.0568641	0.0374227	0.263296	0.0827239	0.109903	0.0558588	0.0118469	0.0842137	0.0396692	0.0500161	0.108313	0.0522916	0.171116	0.157655	0.0358256	0.0472716	0.301839	0.0577504	0.0928805	0.142204	0.00977651
ENSMUSG00000003316	Glg1	7.37885	7.10467	7.60542	7.32938	7.40247	8.87057	9.57767	10.49	11.1048	9.62591	9.32054	10.1502	7.13837	6.43339	6.94284	7.12628	7.03544	6.48309	5.12049	5.09345	6.7839	4.24667	4.4838	4.46005
ENSMUSG00000003341	Atp8b3	0.00828116	0	0.00609051	0.039735	0.0307816	0.00903267	0.0107211	0.00987641	0.0111282	0.00923332	0.0350814	0.021775	0.00371888	0.0131471	0.0100521	0.00910927	0.011052	0.00984703	0.0138168	0.0133657	0.00287679	0	0.038811	0.0134338
ENSMUSG00000003344	Btbd2	10.2241	9.31323	9.11083	10.4047	8.21929	11.5822	9.56601	9.19817	9.98676	9.8972	8.56734	9.60669	7.86966	6.50548	8.37312	7.22918	7.05325	6.84397	8.58125	6.43267	7.70093	6.44799	6.00631	6.64593
ENSMUSG00000003345	Csnk1g2	20.9527	22.6001	24.427	20.136	17.8906	20.6657	21.6966	19.1233	21.1455	21.8274	22.7004	19.5792	17.9774	16.5025	17.8815	18.7025	15.9584	15.2204	20.1293	16.9878	17.8223	18.3448	16.8531	17.573
ENSMUSG00000003346	Abhd17a	24.2613	24.121	25.88	24.7072	19.3205	26.6111	25.1532	20.6629	22.3147	23.4991	23.0739	19.8771	18.5618	18.3615	19.9779	16.6035	17.3693	15.3953	25.6979	21.6246	20.9438	22.7189	19.2487	20.3287
ENSMUSG00000003348	Mob3a	1.47896	1.04844	0.97115	1.4661	0.957933	0.887152	1.23198	1.26236	1.37251	1.59793	1.20731	1.23857	0.987518	1.03668	0.763035	0.842163	1.09902	1.1105	1.6088	1.49746	1.44475	1.79169	1.89262	1.86183
ENSMUSG00000003352	Cacnb3	15.842	15.5865	17.3302	12.3296	8.24971	16.2442	16.4104	12.6435	18.2905	16.3559	15.7186	15.7737	13.6514	13.0785	14.2988	13.4357	12.2547	8.37477	16.2355	12.8024	14.4386	13.009	10.5854	10.9255
ENSMUSG00000003354	Ccdc65	1.5146	0.887114	0.790869	1.14455	0.605228	0.482301	0.573045	1.30017	0.76156	0.445482	0.740183	0.655837	0.292902	0.398954	0.598198	0.462983	0.465614	0.965313	0.681684	0.861202	0.717395	0.867907	0.797544	0.74425
ENSMUSG00000003355	Fkbp11	0.301478	0.317316	0.828047	0.516341	0.594712	0.231578	0.0141126	0.488629	0.0805383	0.159869	0.115647	0.371008	0.0691866	0.1214	0.16422	0.0128748	0.174748	0.486465	0.304153	0.155763	0.194935	0.249208	0.653518	0.433957
ENSMUSG00000003360	Ddx23	9.71441	8.926	11.0671	7.96061	5.94964	9.75597	11.4486	9.73256	8.51584	9.14753	7.91303	10.9574	6.18264	6.80254	8.18935	6.36524	5.74395	9.96235	7.14908	9.35214	7.82643	9.50632	8.93816	7.31683
ENSMUSG00000003363	Pld3	45.6728	47.4066	49.0423	45.0759	35.4683	53.8644	48.1969	53.3586	54.6217	48.1432	45.6615	48.2132	46.943	41.1315	50.5434	42.2657	41.6069	34.4246	55.7267	53.6026	60.6463	57.4708	48.7231	45.1076
ENSMUSG00000003378	Grik5	12.5787	14.6344	12.2421	10.8616	12.8463	16.5653	15.6049	13.6426	17.0485	15.6536	14.8615	15.4409	13.1491	11.4893	13.3829	13.4967	12.3872	9.13881	11.8221	9.48263	11.5404	9.60518	8.89535	9.23911
ENSMUSG00000003379	Cd79a	0.0610071	0.0197117	0.0223855	0	0.0573754	0.0221706	0.0131798	0.0833136	0.0411288	0	0.0260173	0.0230412	0	0.0103685	0	0.0223995	0	0.0309963	0.0437986	0.0353757	0.12859	0	0.0774089	0.089169
ENSMUSG00000003380	Rabac1	60.6545	50.9663	62.4683	70.5383	94.4707	59.9029	52.3478	54.194	51.3564	50.9378	51.9415	52.7516	45.2219	41.3485	46.9903	43.2598	38.2605	50.0311	72.777	84.6544	73.8771	87.8227	80.4497	83.8257
ENSMUSG00000003382	Etv3	1.66504	1.9472	1.72167	1.78553	1.74773	2.06737	2.01304	2.28939	2.01531	1.88285	1.9777	2.20321	1.4896	1.39251	1.46048	1.59572	1.55866	1.33215	1.19799	1.1482	1.7524	1.11767	1.18246	1.2819
ENSMUSG00000003402	Prkcsh	13.446	10.6485	12.513	15.4063	11.1786	11.0117	11.8815	12.3143	11.552	11.0213	10.0358	12.1498	8.80068	8.4647	9.07438	9.44823	9.68186	10.8608	8.14339	7.86934	8.64837	7.04952	8.28206	8.79771
ENSMUSG00000003410	Elavl3	10.9173	11.808	10.6886	10.0426	5.94356	11.6245	13.5593	12.1815	13.0547	12.7239	11.9923	11.7008	8.84143	8.4512	8.63762	8.49404	8.81435	7.4651	9.01563	7.07536	9.95175	6.53322	6.55228	6.12336
ENSMUSG00000003411	Rab3b	10.1118	6.95208	5.80102	6.25635	4.5895	4.884	7.35305	8.13024	6.90713	5.7866	8.32126	6.48014	7.24593	6.75521	5.05057	6.28201	5.98302	6.21488	9.40244	10.0913	11.3059	9.77293	8.01953	8.05972
ENSMUSG00000003418	St8sia6	0.118716	0.19378	0.202478	0.1453	0.144195	0.338045	0.283379	0.345396	0.412068	0.403451	0.55391	0.543336	0.367188	0.189786	0.294554	0.240771	0.300116	0.26172	0.0938467	0.13629	0.134024	0.195612	0.198249	0.217554
ENSMUSG00000003420	Fcgrt	6.98415	3.09985	5.64102	6.62007	8.77798	4.71544	2.79292	3.16102	2.59097	2.765	3.20517	4.36567	2.24488	3.24215	2.88082	2.4168	2.8522	4.19958	5.40237	6.07908	5.08553	4.83706	7.27791	7.01671
ENSMUSG00000003421	Nosip	8.26616	7.4158	8.89648	7.53799	12.434	8.8042	8.96904	8.82405	9.09861	9.90154	7.92208	8.72812	7.25784	6.33436	7.43865	7.52701	7.27292	6.96592	8.23198	9.39169	9.03335	10.1951	8.96801	8.14991
ENSMUSG00000003423	Pih1d1	5.97535	4.89782	4.74343	6.16525	4.7137	5.53844	4.5387	3.89191	5.50466	6.90705	5.80041	4.66076	4.46396	3.99155	4.94426	4.56223	3.95844	4.535	5.43084	5.40946	5.80574	8.12222	6.67807	7.12714
ENSMUSG00000003429	Rps11	105.025	101.637	104.023	106.289	93.2994	90.7377	88.7798	76.4743	74.8159	102.331	96.7479	84.2319	69.3545	83.7368	74.7411	71.2292	77.4851	87.5064	117.9	117.059	87.5357	167.012	142.609	141.915
ENSMUSG00000003435	Supt5	9.54797	10.0004	10.3874	10.7667	10.6066	11.4645	10.9283	10.9652	11.452	10.859	11.5412	11.2411	8.61473	7.70382	8.70721	9.14064	8.64276	7.69298	7.44337	6.79317	8.54571	7.38765	6.84053	6.98597
ENSMUSG00000003436	Dll3	0.237575	0.178064	0.2469	0.181513	0.256947	0.23912	0.299922	0.146497	0.166443	0.198075	0.107144	0.0893851	0.148336	0.161278	0.153395	0.140542	0.173362	0.140852	0.137878	0.167528	0.181132	0.160045	0.134047	0.149391
ENSMUSG00000003437	Paf1	8.11566	8.42887	8.10609	8.43274	11.1294	9.45187	8.66695	9.51029	8.8243	9.83012	10.1726	12.0317	6.93681	6.46042	6.73756	6.5076	6.91516	6.86528	6.09745	5.79401	7.61263	5.20137	6.06313	6.59255
ENSMUSG00000003438	Timm50	6.11967	6.70376	6.35891	6.6379	5.98286	6.48706	5.54609	6.22802	5.10381	5.36999	6.60499	5.41241	4.35593	4.28626	4.98307	4.82234	4.60882	4.53736	7.49697	7.39352	7.89082	8.53069	7.60195	7.61574
ENSMUSG00000003444	Med29	3.29177	3.12852	3.2354	4.0397	3.62064	3.08703	2.80887	3.67382	2.82544	3.02396	3.30371	2.82873	2.661	2.55594	3.44488	2.64033	2.93255	2.75447	3.74746	3.7715	3.6457	4.46943	3.82259	3.88084
ENSMUSG00000003452	Bicd1	1.33408	1.44365	1.50322	1.02583	0.907247	1.26483	2.10341	2.65984	2.68711	2.03745	2.30062	2.1553	1.27506	1.25213	1.15089	0.994372	1.05452	0.980691	0.973037	0.972734	1.32915	1.00217	0.890873	0.956756
ENSMUSG00000003458	Ncstn	6.89291	5.66641	5.88307	8.2972	10.4055	6.22657	5.48436	7.40797	6.79082	6.06609	6.45497	7.08292	5.3976	5.17822	4.80317	5.20685	5.5451	5.75399	4.57089	4.50699	5.12676	3.66388	4.9693	5.03053
ENSMUSG00000003464	Pex19	11.5469	10.5598	10.3933	9.72302	10.8241	11.4096	10.7582	10.5957	12.091	13.2424	10.4673	12.4911	8.97081	9.29626	9.28209	9.76832	9.15053	8.43831	11.5952	10.9556	10.8712	11.7261	10.9677	9.95836
ENSMUSG00000003469	Phyhip	35.2997	45.4804	41.9493	35.5024	38.1266	60.0871	51.2578	50.0057	57.5068	55.8078	46.503	53.6487	45.9883	39.827	53.662	46.7615	42.5824	32.3598	36.4966	27.425	41.3342	29.1246	22.8733	22.9588
ENSMUSG00000003476	Crhr2	1.21161	0.115935	0.970228	2.81862	0.7368	0.199313	0.160181	0.972888	0.250054	0.228988	0.129378	0.475749	0.34153	0.149844	0.34866	0.617617	0.310503	1.64975	0.223444	0.668572	0.418248	0.252532	0.567255	0.876928
ENSMUSG00000003477	Inmt	0.512339	0.264672	1.12571	2.46086	2.81623	0.406091	0.302134	0.65948	0.221726	0.265885	0.326076	0.759399	0.468028	0.3738	0.626475	0.312937	0.161949	1.58936	0.645582	1.33991	0.731387	0.279399	0.921155	0.908421
ENSMUSG00000003484	Cyp4f18	0.0332693	0.016142	0.00916068	0.14258	0.300273	0.290204	0.0107778	0.00850822	0	0.0621165	0.0424934	0.0658777	0.00960518	0.0468956	0	0	0.0764045	0.0169046	0	0.0433724	0.0262231	0.0996663	0.189697	0.153943
ENSMUSG00000003500	Impdh1	2.82725	2.79456	3.20118	2.32891	1.57848	3.12056	3.0794	3.4763	3.57151	2.72787	3.41853	3.06628	2.18795	2.48587	2.42452	2.7013	2.14866	1.88556	2.185	1.60394	2.36542	1.77476	1.40489	1.38151
ENSMUSG00000003518	Dusp3	10.3782	13.9424	14.7274	13.5553	9.01577	14.2769	19.878	19.8912	17.7001	18.601	18.9252	17.5799	15.0867	13.0396	13.4266	13.0401	11.6928	12.7398	13.5123	15.8801	15.8116	17.244	12.6033	12.3169
ENSMUSG00000003526	Prodh	6.77062	5.16458	5.38744	6.29899	15.766	6.44542	4.61106	4.50265	3.66217	4.75189	5.01844	4.31961	3.50259	4.7545	3.74998	3.376	3.50979	4.7757	5.82703	5.90601	4.4443	6.33625	5.6958	6.14287
ENSMUSG00000003527	Ess2	2.21688	2.57346	2.8167	2.72347	3.16034	3.67552	2.9081	3.17312	3.07756	3.01291	2.72201	2.70765	2.23578	2.56581	2.06198	2.17363	2.19614	1.72843	2.13666	1.73819	2.57772	1.91834	1.69161	2.02025
ENSMUSG00000003528	Slc25a1	6.5765	5.9442	6.49403	8.19379	7.99998	5.95225	4.97803	6.16722	6.40738	5.87973	6.85867	5.8592	4.84329	4.86659	5.18783	5.34545	4.99871	5.74912	5.30804	6.05016	6.47342	5.03581	6.44609	5.33998
ENSMUSG00000003531	Dgcr6	16.1163	10.6119	12.9118	14.1254	15.1933	12.5102	11.2649	11.0435	10.1478	12.7371	11.955	11.291	10.2922	10.2827	9.88254	10.2931	8.37446	9.91906	16.383	14.7623	13.3244	14.9862	12.7641	13.8486
ENSMUSG00000003534	Ddr1	12.9877	12.0513	10.8418	19.5906	17.434	8.11588	12.8474	11.1254	9.94267	16.8556	9.84014	10.15	7.63687	11.2138	6.79324	7.67075	10.9201	15.934	9.35858	8.46537	7.8779	7.81136	9.70215	12.0584
ENSMUSG00000003541	Ier3	2.02215	0.72619	1.30215	2.26643	3.27902	1.47983	0.768166	0.637979	0.468315	1.19577	0.983204	0.886523	0.418426	0.811048	0.688375	0.668732	0.63526	0.880494	1.20273	1.25859	1.28704	0.952926	1.27655	1.19709
ENSMUSG00000003545	Fosb	0.456041	0.617374	1.11634	0.617038	0.204948	0.836018	0.841433	0.960621	0.669525	0.370186	0.610886	0.954338	0.381644	0.548106	0.413774	0.475799	0.845658	0.336748	0.883034	0.718336	1.33676	0.476816	0.515627	0.395964
ENSMUSG00000003546	Klc4	2.59272	2.16551	2.79823	3.88741	3.522	2.13073	2.10784	2.60367	1.88163	2.55914	2.69744	2.29689	1.60622	1.85549	1.83186	1.76353	2.26766	2.63679	2.16043	1.47184	2.22941	2.51594	2.57044	2.80919
ENSMUSG00000003549	Ercc1	4.90837	5.35583	4.95663	5.51948	4.20317	4.43022	3.49516	4.22512	3.7852	4.70522	4.36374	3.89368	3.1534	3.44389	3.18332	4.77142	2.86385	2.58973	4.08	4.26125	3.6167	5.29821	4.52864	4.84077
ENSMUSG00000003555	Cyp17a1							0	0.00558409	0	0	0	0	0.00630623	0	0	0	0	0	0.0164863	0.00474777	0	0.00919381	0	0
ENSMUSG00000003559	As3mt	2.31564	2.06971	2.27917	2.45564	2.15233	1.4818	1.9803	2.21688	2.1662	1.92854	1.72652	2.02862	1.30738	1.4878	1.69963	1.22953	1.64435	2.2381	1.84712	1.93241	1.58532	1.75058	2.51255	2.24973
ENSMUSG00000003573	Homer3	6.94685	6.42666	7.63628	5.03534	14.219	10.4058	8.84064	4.72794	10.6306	13.0966	9.46927	10.4109	9.54343	6.0355	10.4229	9.2669	8.13801	4.84999	6.80665	3.20055	5.02524	6.15137	5.03634	6.06715
ENSMUSG00000003575	Crtc1	10.4898	13.8575	12.9749	8.80761	10.42	15.0851	13.7487	12.1602	15.4913	15.0391	12.9722	14.4569	11.2116	10.9508	12.1339	11.6211	10.5865	8.19253	12.0985	8.73959	9.97975	9.04794	7.34053	8.57391
ENSMUSG00000003581	Rnf215	4.523	2.76612	3.5802	3.28862	4.00903	2.79778	3.31423	3.5073	3.21455	3.27953	3.43101	3.61802	2.56562	3.505	2.4946	2.1654	2.61568	2.68119	3.21613	3.38886	2.92801	3.05252	3.34175	3.57718
ENSMUSG00000003585	Sec14l2	4.94035	5.49449	5.1234	4.4177	4.42092	6.78591	6.50634	5.096	6.19194	6.21122	5.65834	5.87303	4.85263	4.84344	5.14823	4.62571	4.15259	3.71804	4.5821	4.12931	4.44809	4.26137	3.55851	3.73754
ENSMUSG00000003604	Aven	0.917721	0.917567	1.1285	0.951627	1.11042	0.722312	1.33295	0.987479	0.839225	0.698209	0.891924	1.28612	0.672845	0.765034	0.730465	0.640287	0.984103	0.67223	0.532568	0.911968	0.836092	0.76238	0.76941	0.783974
ENSMUSG00000003617	Cp	2.07556	1.06079	1.84199	3.59372	9.96059	5.10869	1.02511	1.04583	1.03497	1.02585	0.949548	1.81681	0.569164	0.78016	0.606733	0.617272	0.631996	1.48674	0.993158	1.60213	1.33207	0.587627	1.28964	1.67179
ENSMUSG00000003623	Crot	3.86438	3.40432	3.59316	3.82199	3.80582	3.353	4.01372	3.5842	3.68437	4.18029	4.45012	3.7852	2.36437	2.54351	2.30912	1.94114	2.61438	2.76022	3.03173	3.1702	2.36891	3.35169	3.1709	2.77507
ENSMUSG00000003644	Rps6ka1	1.38209	2.10719	1.55139	3.00997	1.96737	2.03372	1.53322	1.70583	1.40334	2.40952	1.6009	1.57533	1.48192	1.56042	1.11165	1.15482	1.8778	2.01446	1.39183	1.587	1.2181	1.32319	1.63914	2.15554
ENSMUSG00000003657	Calb2	8.44553	12.3073	8.75741	7.53222	5.35941	1.53268	2.7538	11.3113	2.27492	6.64804	3.49942	2.27626	2.44415	3.65751	4.55161	1.76655	3.99272	8.37026	12.5914	12.3325	7.84758	10.4401	5.91318	9.32567
ENSMUSG00000003660	Snrnp200	5.55198	6.23573	6.13372	5.67037	7.76764	7.04131	6.91332	7.47545	7.7849	6.83306	7.25066	7.71096	4.85945	4.98934	5.15797	4.99745	5.31242	4.71164	4.68499	5.26373	5.33032	4.93411	5.13963	4.68844
ENSMUSG00000003662	Ciao1	4.04254	5.35843	4.01858	4.53268	4.4341	5.59829	4.07901	4.33661	4.75272	4.53828	4.87457	5.26829	3.51196	4.8053	5.20193	4.69915	4.01383	3.03003	6.03544	4.48542	4.89692	7.60766	4.7487	5.57186
ENSMUSG00000003665	Has1	0.300683	0.135196	0.125403	0.173388	0.205803	0.147404	0.132026	0.227946	0.148182	0.0943552	0.149208	0.160776	0.112754	0.0940828	0.0916834	0.135712	0.0267841	0.19119	0.0823915	0.0880602	0.192214	0.079121	0.101532	0.104643
ENSMUSG00000003680	Taf6l	1.69063	1.28533	1.49322	2.05105	1.15691	1.7676	1.39007	1.61489	1.44665	1.25612	1.40162	1.47363	1.33144	1.17643	1.2292	1.37579	1.00869	1.44571	1.20487	1.20674	1.27271	0.874768	1.1944	1.16019
ENSMUSG00000003721	Insig2	7.01338	8.85851	8.49014	7.62264	9.03834	6.46267	6.67911	6.62497	7.3102	6.45293	5.93666	9.99494	5.38118	4.15608	5.12713	4.68206	4.70733	4.58974	6.81049	5.81665	7.02138	7.08101	5.95246	8.23029
ENSMUSG00000003731	Kpna6	5.58858	4.94946	5.24506	5.59587	5.49567	5.42713	5.59135	5.69357	5.94188	5.36294	5.43647	5.73944	4.92205	4.29896	4.22269	4.76924	4.39733	3.74201	4.92619	4.71134	5.42713	4.88032	5.09421	4.59074
ENSMUSG00000003746	Man1a	3.94579	5.58817	4.81186	8.5304	5.62698	5.1012	5.73119	8.61823	5.99874	4.84939	3.88007	5.88527	3.47414	2.51654	4.24026	3.4436	5.7277	5.28551	2.14034	3.89784	3.11551	2.42791	3.37698	3.36566
ENSMUSG00000003752	Itpkc	0.97178	0.710984	0.648051	0.838407	0.927294	0.69046	0.890358	0.728702	0.592463	0.592344	0.791806	0.551138	0.401523	0.496197	0.454379	0.665561	0.677992	0.485763	0.444334	0.514096	0.549321	0.436998	0.437827	0.473489
ENSMUSG00000003762	Coq8b	4.42011	3.71967	4.62606	5.8238	3.82766	2.69705	3.50192	3.31543	3.33616	3.1014	2.59561	2.58297	1.92409	2.08256	2.28288	2.10603	2.21097	3.48367	2.46644	3.03098	2.82169	2.30474	3.48512	4.2808
ENSMUSG00000003778	Brd8	3.46007	4.33037	3.7295	4.1405	4.3232	3.85506	4.06697	4.74958	4.66382	4.44435	4.65285	4.67789	3.00962	3.38027	2.90491	3.08782	2.9386	2.97143	2.39801	2.26417	3.00505	2.25091	2.45875	2.57544
ENSMUSG00000003779	Kif20a	0.0736887	0.0514701	0.0525521	0.0770035	0.0321155	0.0616009	0.1054	0.0637119	0.0680354	0.0891536	0.117352	0.188973	0.0463549	0.0944822	0.0379915	0.051157	0.0533385	0.208232	0.00926088	0.0951093	0.024639	0.170032	0.0990677	0.0659362
ENSMUSG00000003808	Farsa	4.18772	5.03348	4.7107	4.98218	5.23433	5.38828	4.4566	4.26716	4.827	4.8351	5.12796	4.08995	3.56684	3.95718	4.22967	4.29642	4.01735	3.41473	3.93382	3.38438	3.9898	3.6614	3.83329	3.75041
ENSMUSG00000003809	Gcdh	4.59678	4.37598	4.49367	4.65503	7.0014	5.41745	4.61806	4.66994	4.2758	3.43874	5.29073	3.7045	2.67524	3.41322	3.32405	3.52675	3.3442	3.82543	4.2183	4.26958	4.6413	5.65383	4.46357	4.79536
ENSMUSG00000003810	Mast2	6.96255	6.0959	6.15289	5.77478	4.07993	6.29454	6.82669	7.13663	7.33133	6.0786	6.50364	6.86755	5.24701	5.09981	5.37321	5.04298	5.01411	4.19162	5.20445	4.55181	6.22463	4.73543	4.41208	4.40844
ENSMUSG00000003812	Dnase2a	3.16292	0.781799	2.67969	3.21708	3.00987	1.62324	0.714468	0.841923	1.84257	1.19817	1.49805	2.23824	1.68493	1.50876	1.32859	0.961384	1.80269	2.93373	1.12672	2.03977	1.8677	1.97874	3.29234	2.96744
ENSMUSG00000003813	Rad23a	9.02996	9.50231	8.16729	8.61743	8.11616	9.34926	10.0567	9.98052	11.2564	8.92236	7.9262	9.77454	7.55004	7.952	9.79926	7.97043	7.94296	7.6457	8.73725	7.46497	7.89108	7.02529	7.4184	8.06955
ENSMUSG00000003814	Calr	63.2421	53.74	76.1424	80.3381	25.3581	42.8946	48.8851	51.1104	51.5717	48.823	54.3015	56.8041	34.0299	31.8238	36.1957	40.1557	38.2137	47.138	45.9745	54.6979	48.3024	56.87	64.6158	68.0617
ENSMUSG00000003824	Syce2	1.78011	1.71725	1.05658	1.51564	2.10536	2.83574	2.19642	0.863455	1.195	1.19003	2.79867	1.13168	1.41654	1.25124	1.24702	1.52281	1.09828	1.2439	1.38104	1.50258	1.03999	1.57209	1.78361	2.16246
ENSMUSG00000003847	Nfat5	2.65233	3.0074	2.81318	2.47682	2.89494	2.73822	3.85511	4.12327	4.53376	4.05178	4.32284	4.1899	2.76871	2.66858	2.36386	2.74348	2.58735	2.34322	1.71025	1.52889	1.95198	1.41983	1.67011	1.53844
ENSMUSG00000003848	Nob1	6.20302	5.84887	6.94942	5.03797	5.73736	7.11899	7.13253	7.91957	8.70648	6.4051	5.8208	6.80252	6.27899	5.83108	7.0065	6.93612	4.79448	4.07127	5.30696	6.60795	5.46241	7.16777	5.54065	6.11689
ENSMUSG00000003849	Nqo1	2.73093	0.870713	2.26549	4.12216	5.37166	0.805556	1.03031	1.57011	0.995841	1.28246	0.968491	1.24967	1.16714	1.09652	1.23926	0.916711	0.505417	2.58506	1.27808	2.46398	1.1321	1.07607	2.99879	2.24157
ENSMUSG00000003863	Ppfia3	10.544	10.6194	11.9001	9.76486	7.13064	12.5886	12.5872	11.3389	14.0831	13.7205	13.2687	12.4017	11.243	9.80715	10.9023	10.9392	11.3396	9.00484	9.91566	8.44195	9.41882	10.6529	9.5736	8.08524
ENSMUSG00000003865	Gys1	2.85764	1.98056	2.98142	4.38965	3.20706	1.88746	2.12105	2.21842	1.44496	1.66692	1.75729	1.9814	1.63679	1.73374	1.63713	1.67862	1.3552	2.09736	1.76838	1.83205	1.67684	1.13511	1.66439	1.79714
ENSMUSG00000003868	Ruvbl2	4.4416	6.26955	4.82777	4.36486	3.78666	5.25919	4.70882	4.80472	5.12449	5.2662	4.41085	4.97631	2.86253	4.45636	3.90394	3.84831	4.12083	3.36809	3.36204	3.73439	3.92841	5.31537	4.461	5.10543
ENSMUSG00000003872	Lin7b	11.178	18.0844	16.4441	14.8951	9.62487	17.4051	16.939	14.3406	12.5604	16.2909	22.4697	15.8882	15.0889	10.8436	14.1586	14.1624	11.5969	6.95389	14.9481	13.7337	12.2677	17.9766	12.044	12.6404
ENSMUSG00000003873	Bax	11.8756	11.2044	10.182	10.89	9.50655	11.1626	10.6462	11.3018	9.95988	12.4808	10.9482	10.3471	9.22114	9.07076	10.1146	9.02506	9.45249	8.69166	11.3542	9.7961	9.57663	12.527	12.0072	13.0508
ENSMUSG00000003882	Il7r	0.0536079	0.0467494	0.0195389	0.069879	0.0571392	0.0460599	0.146434	0.049354	0.0760964	0.0938434	0.0866211	0.086153	0.0422796	0.00721279	0.0225889	0.064761	0.0240774	0.0500364	0.0263356	0.0498817	0.0283701	0.0254532	0.0280561	0.0258363
ENSMUSG00000003923	Tfam	3.55569	4.04929	4.62749	4.54079	5.75167	4.74863	6.15386	5.35168	7.05288	5.02988	5.44631	5.42524	3.99411	4.10814	4.43969	3.03022	3.21236	2.82661	3.84108	4.70464	3.52315	4.2216	3.56803	3.28261
ENSMUSG00000003929	Zfp81	0.980192	1.48713	1.06767	0.945275	1.06275	1.30928	2.21613	2.03967	2.63265	2.01678	2.36772	2.31876	1.35078	1.75472	1.62378	1.39816	1.37049	1.00889	0.939481	1.26229	0.926427	1.33517	0.880622	0.879367
ENSMUSG00000003934	Efnb3	14.0593	12.8808	8.99271	12.7461	11.3577	10.142	18.7385	15.7616	13.3919	17.4534	11.8608	12.1633	9.76849	14.6429	9.0451	9.49464	12.6938	13.6738	13.383	11.7089	12.6939	9.32791	10.6707	9.91227
ENSMUSG00000003948	Mmd	31.6061	40.2607	37.5587	28.6767	27.2571	42.1045	43.3836	33.4339	47.6458	41.3723	40.8803	43.8598	34.6725	25.9587	33.3243	32.4525	29.795	19.5351	33.0147	25.5823	34.9135	31.2343	25.8608	26.1374
ENSMUSG00000003949	Hlf	7.25568	6.03313	6.24629	5.90996	4.83959	7.12747	7.80314	7.89047	7.23553	5.98678	7.00455	6.83437	4.12254	6.19506	4.41221	4.70227	3.98101	4.12334	5.8977	5.28446	7.01378	4.72717	3.89399	3.63311
ENSMUSG00000003955	Fam162a	13.7203	17.0396	17.9299	16.8997	16.0465	12.8996	12.5493	13.7173	10.8902	15.59	13.8546	9.3247	10.8859	8.71329	8.68479	10.8943	9.26333	12.6304	13.2623	13.2989	12.7615	19.1155	15.1571	18.9745
ENSMUSG00000003970	Rpl8	155.338	146.393	151.052	155.611	169.067	142.587	135.457	122.115	123.453	146.408	144.792	125.829	110.949	131.46	117.518	109.481	115.947	122.454	200.277	197.61	175.691	229.465	212.082	204.057
ENSMUSG00000003974	Grm3	4.33201	3.99981	3.97481	4.29091	1.04985	3.30095	6.5787	5.55984	4.96415	6.20416	6.06259	4.50691	3.06088	4.36367	2.99621	2.68969	3.71325	3.59592	5.1675	5.26616	3.82949	4.94844	3.93847	3.74786
ENSMUSG00000003992	Ssbp2	13.9672	9.17912	8.55524	8.93395	6.70084	9.33386	10.0738	9.87283	10.4836	8.6381	10.7697	9.87732	7.23092	10.1196	8.33259	7.32685	7.57083	7.79745	12.53	13.6511	14.8619	14.8851	12.3616	13.1094
ENSMUSG00000004018	Fancl	1.09635	0.914728	0.679195	0.834383	0.833731	0.617073	1.20455	0.786451	0.927029	0.66397	1.13874	0.776893	0.505901	0.526055	0.466328	0.669294	0.602909	0.644778	0.469895	0.620909	0.728812	0.651442	0.611917	0.554821
ENSMUSG00000004031	Brinp2	3.33799	4.21674	4.93554	3.32063	2.99618	6.40867	5.60083	5.2399	6.84979	5.51711	6.19037	6.40546	6.24469	4.29934	5.31867	5.19261	4.45287	3.19328	3.95238	3.65757	5.26544	3.77459	3.17807	2.77592
ENSMUSG00000004032	Gstm5	65.0956	77.63	74.3611	65.4138	81.8149	69.1899	72.0435	57.2557	61.9222	68.4807	72.0807	55.1991	54.1041	59.592	50.8883	42.6075	43.8137	48.9214	96.3804	103.272	69.3218	105.78	74.9432	68.091
ENSMUSG00000004035	Gstm7	4.2373	7.87194	5.12085	6.85218	5.52497	6.66667	6.87153	6.52801	6.46945	6.706	7.14462	5.46683	6.48545	7.73859	6.33255	5.92218	6.15979	6.73227	6.35805	7.2361	6.52759	6.65199	5.37318	7.11407
ENSMUSG00000004038	Gstm3	0	0	0	0.0267171	0	0	0	0	0.0158163	0	0	0	0.0135626	0	0	0	0	0.0119107	0.0126425	0.0102024	0	0	0	0
ENSMUSG00000004040	Stat3	3.43506	3.5582	4.12756	5.54467	10.3006	4.44731	4.41805	3.42908	4.19713	4.73543	4.57039	4.13773	3.04888	3.48112	3.10771	3.46006	3.99975	3.66638	3.40292	3.15177	3.58604	3.71308	4.19766	4.94119
ENSMUSG00000004043	Stat5a	0.503029	0.187588	0.592638	0.942873	0.54769	0.427123	0.176485	0.193494	0.272148	0.471665	0.386769	0.315853	0.266852	0.222968	0.293917	0.188991	0.4006	0.420561	0.143057	0.522218	0.132417	0.333662	0.319509	0.583888
ENSMUSG00000004044	Cavin1	3.54629	1.57433	2.39091	3.4829	2.74548	1.58923	1.86298	1.45125	1.1042	1.40906	1.25452	1.85238	0.69929	1.15599	1.08317	0.954746	1.04343	2.32312	1.81891	2.36044	1.85576	1.54365	2.85611	3.60918
ENSMUSG00000004054	Map3k11	1.89909	2.13279	3.38397	3.24618	3.83535	2.93845	3.05739	2.60712	2.69402	3.12928	2.16979	2.80344	2.33629	2.06752	1.87382	2.17139	2.28442	2.07112	1.7712	1.48054	1.96325	2.25699	1.98626	2.14063
ENSMUSG00000004056	Akt2	13.9693	13.7111	16.8203	16.003	11.2328	10.4491	13.5453	12.1521	10.712	13.1804	14.6369	12.6858	9.5242	10.9867	11.3547	9.9375	12.883	12.4661	12.7622	12.397	9.45895	11.1812	11.1859	12.6616
ENSMUSG00000004069	Dnaja3	7.18871	6.75738	7.51888	7.08014	6.09054	7.38395	7.20524	7.41536	7.40163	7.14435	7.37797	7.40338	6.11319	5.61009	6.25713	6.00575	5.73831	6.07923	5.89798	5.74504	6.92381	5.54745	5.14314	5.40388
ENSMUSG00000004070	Hmox2	12.7896	14.9597	14.2722	13.367	17.0027	14.9026	15.0479	13.7139	13.9465	14.9301	14.2412	13.3849	11.7063	11.1729	11.486	11.8754	12.0386	11.1931	14.3157	14.9454	13.3769	16.6232	15.2177	13.013
ENSMUSG00000004071	Cdip1	22.3625	23.8436	22.4169	21.3156	21.2931	27.8693	26.8312	23.5042	27.3625	26.0442	24.0376	26.2797	22.948	20.784	22.6615	22.3389	21.1451	19.2353	25.3821	21.4084	26.47	27.0734	22.7484	22.2699
ENSMUSG00000004085	Map3k20	0.429119	0.360093	0.609535	0.503397	0.485873	0.277255	0.439177	0.471543	0.449174	0.502198	0.33678	0.475814	0.284673	0.268298	0.253647	0.287426	0.302377	0.334761	0.318719	0.244695	0.265247	0.227533	0.318854	0.322474
ENSMUSG00000004096	Cwc15	13.8989	16.1461	15.6195	16.3957	16.1587	12.8894	16.3331	15.3695	15.3414	16.3893	16.398	13.2597	10.2556	11.4089	10.3294	10.6907	10.6521	12.2001	14.1905	16.4652	12.4609	17.5816	14.916	15.5754
ENSMUSG00000004098	Col5a3	0.215649	0.36221	0.10719	0.27071	0.209145	0.197086	0.266575	0.301688	0.153975	0.333351	0.15297	0.137847	0.0804862	0.205573	0.0742504	0.119658	0.175577	0.295509	0.149434	0.170906	0.160166	0.178539	0.222594	0.386555
ENSMUSG00000004099	Dnmt1	2.60184	2.41047	2.36923	2.25395	1.87179	2.48107	2.58246	2.71668	2.88122	2.72854	2.68553	2.55909	2.15096	2.24537	1.84092	2.08449	1.92981	1.87487	1.78371	1.62451	2.2079	1.43769	1.61552	1.47325
ENSMUSG00000004100	Ppan	2.50733	2.81183	1.87758	2.25263	3.08819	2.86155	2.12609	2.69209	2.82179	2.45225	2.42766	3.09178	2.26391	2.50651	2.17418	2.57181	2.40118	2.01077	1.89708	1.67698	1.83599	1.72201	1.8625	1.80671
ENSMUSG00000004105	Angptl2	2.83425	0.338055	2.81925	4.9068	1.40903	0.134711	0.347543	1.52114	0.732191	0.267176	0.14884	0.871405	0.399747	0.310882	0.515622	0.630272	0.353448	2.41718	0.546297	1.5565	0.829805	0.304642	1.80762	2.11263
ENSMUSG00000004110	Cacna1e	6.01803	9.82229	7.32958	4.34371	5.60124	9.81526	11.7587	11.9152	14.9661	11.1066	11.2106	13.926	8.49324	6.94021	8.38431	9.3519	8.56724	5.02972	4.42679	4.23214	6.28568	4.04445	4.07032	3.97948
ENSMUSG00000004113	Cacna1b	2.93878	2.66327	2.56088	1.96455	1.96461	3.60407	3.45471	4.54899	4.24826	5.55566	3.72038	4.20778	2.96244	2.31876	2.61286	2.96148	2.71657	1.68552	1.64523	1.44821	2.51666	1.89773	1.28304	1.36238
ENSMUSG00000004127	Trmt10a	0.495422	1.21871	0.412629	0.678139	0.312995	0.775919	1.03622	1.13436	1.00038	1.46584	0.866786	1.01481	0.672892	0.564604	0.638497	0.309699	0.597721	0.336193	0.440002	0.36419	0.662384	0.556472	0.522641	0.362383
ENSMUSG00000004151	Etv1	5.03115	4.46494	2.98062	3.82904	2.34925	3.84807	4.89591	4.74854	4.92364	5.45568	4.32322	4.76668	2.52889	3.07932	2.59646	2.45495	2.81178	2.33504	4.06103	4.53309	5.36403	4.15456	4.39826	3.45516
ENSMUSG00000004187	Kifc2	32.3083	28.8552	27.3322	24.8558	21.446	35.0083	33.1439	32.8907	34.1943	31.941	32.205	29.5655	25.9492	27.6727	25.5558	26.8177	22.5027	20.6007	35.7368	28.031	29.9626	30.8212	23.8459	25.0138
ENSMUSG00000004207	Psap	203.076	128.448	181.633	271.218	270.637	151.9	147.501	180.08	155.747	157.259	141.996	162.231	126.196	118.176	133.32	135.809	128.1	180.032	119.579	128.033	137.544	102.931	127.55	130.348
ENSMUSG00000004221	Ikbkg	2.92007	3.79555	2.73565	2.6789	3.76915	4.22085	4.264	2.80519	3.02568	3.16561	3.2689	3.46351	2.53177	2.16541	2.23281	2.51427	2.23592	2.42495	2.78138	2.52249	2.23363	4.0141	2.88036	2.90632
ENSMUSG00000004231	Pax2	0.0204379	0.051695	0.0211722	0.0281273	0.0561936	0.0222907	0.0370516	0.0254969	0.00549621	0.0361645	0.0355559	0.0553298	0.0341911	0.023972	0.0435876	0.0179897	0.0455243	0.029082	0.00875173	0.0283703	0.00853692	0	0	0.00909728
ENSMUSG00000004233	Wars2	0.491591	0.523259	0.508808	0.618858	0.606967	0.388596	0.604252	0.605751	0.567821	0.513302	0.73995	0.865065	0.397452	0.399096	0.407312	0.419698	0.3684	0.463179	0.345468	0.417817	0.443245	0.479414	0.457002	0.516113
ENSMUSG00000004263	Atn1	10.7008	9.07986	8.67414	10.0987	8.84884	10.9618	9.6522	10.697	10.2836	10.0758	8.67887	9.12802	6.84187	7.02502	7.11564	7.64898	7.46803	7.29306	8.58117	7.34385	8.59591	5.98167	5.78846	6.29244
ENSMUSG00000004264	Phb2	12.0385	11.2486	12.9177	13.1212	13.2649	11.9394	12.5775	10.9892	12.0944	11.5517	11.743	10.1143	10.0021	8.55821	9.77836	10.5483	9.26046	9.14069	10.414	9.2301	10.7903	9.48519	9.4608	9.78186
ENSMUSG00000004266	Ptpn6	0.714657	0.782055	0.782411	1.59521	1.39461	1.25491	0.590284	1.00778	1.49362	2.12815	1.39405	1.45577	0.436657	0.648168	0.49209	0.850327	1.5674	1.14616	0.554294	0.588803	0.578251	2.06321	2.32462	2.41418
ENSMUSG00000004267	Eno2	74.4489	92.3481	80.4908	72.687	49.5765	104.571	93.3377	99.0334	117.473	94.2547	94.5291	100.691	82.1141	64.5961	87.3154	83.454	77.7885	56.5545	62.6239	56.4765	81.5418	56.0228	49.1515	47.1089
ENSMUSG00000004268	Emg1	8.99568	10.6694	11.2275	8.75646	10.3827	9.8556	10.7117	8.52791	9.30421	9.97559	10.023	8.54126	7.51862	7.89806	8.53462	8.5061	8.51878	7.19462	10.0092	10.2229	8.01481	11.9933	9.40782	11.3681
ENSMUSG00000004270	Lpcat3	3.60723	2.21216	2.48559	3.31981	3.86801	2.56105	2.77483	2.39829	3.17268	4.10406	2.82191	2.91275	1.82639	2.82397	2.03605	2.23554	2.86573	2.92788	2.12314	2.20506	2.93003	2.24005	2.8967	3.24527
ENSMUSG00000004285	Atp6v1f	43.9469	41.6216	48.6996	49.6572	44.9796	42.7784	39.4878	39.714	39.7409	40.8068	48.0962	41.328	33.9432	30.7992	38.6046	35.515	32.5669	37.5824	49.8975	56.9762	48.3956	64.0059	53.5648	57.6825
ENSMUSG00000004296	Il12b	0	0	0	0.0425371	0	0							0.00858637	0	0	0	0	0
ENSMUSG00000004317	Clcn5	0.693378	0.298031	0.526256	0.694771	1.09409	0.343622	0.733351	0.663118	0.476718	0.807064	0.557181	0.529187	0.411347	0.456999	0.372024	0.290372	0.411814	0.687273	0.390557	0.437654	0.401653	0.286539	0.459649	0.34376
ENSMUSG00000004319	Clcn3	8.70576	9.31197	9.17606	8.1132	8.65865	9.42764	12.7889	12.2727	12.8608	12.4687	12.2476	12.4237	8.33475	7.58159	8.23474	7.58496	7.39825	7.02808	8.09084	8.49158	8.32947	8.7083	7.54899	7.01112
ENSMUSG00000004328	Hif3a	0.464815	0.285024	0.324966	0.302144	2.4545	1.1359	0.199742	0.156549	0.181587	0.188003	0.282802	0.268058	0.228014	0.371166	0.228636	0.177193	0.320549	0.16753	0.470801	0.49594	0.474118	1.04167	0.68109	0.663447
ENSMUSG00000004341	Gpx6							0	0	0	0	0	0.0129016	0	0	0	0	0.0262302	0	0	0.029701	0.0120118	0	0.0247687	0
ENSMUSG00000004347	Pde1c	0.486085	0.452977	0.266234	0.406212	0.419741	0.155759	0.721441	0.721189	0.425451	0.804239	0.561083	0.467187	0.319338	0.436761	0.301267	0.250234	0.41965	0.493818	0.350366	0.402748	0.28882	0.331011	0.329079	0.381415
ENSMUSG00000004356	Utp20	1.4849	1.86383	1.79676	1.43707	0.843102	1.2367	1.65282	1.98958	1.7934	1.65451	2.12712	2.02436	1.43284	1.37736	1.22492	1.51108	0.969804	1.05133	0.899202	1.02557	0.882251	0.956946	0.767402	1.09298
ENSMUSG00000004359	Spic	0	0.0266974	0.017529	0.00662957	0	0							0.0129486	0.00589598	0	0	0	0	0.0120675	0	0	0	0.0062751	0
ENSMUSG00000004360	9330159F19Rik	4.08058	5.08255	4.71823	3.63163	2.65562	4.85468	7.11012	6.60256	7.39365	5.84419	6.79721	6.72162	4.08065	3.61966	4.40879	4.17338	4.24644	2.989	2.97882	2.93599	3.4703	3.17486	3.07485	2.43099
ENSMUSG00000004364	Cul3	8.20583	8.26374	8.42829	8.53347	10.8296	9.17064	13.2817	12.7522	13.7395	11.6258	11.7187	12.3229	10.0674	7.92954	8.77401	9.26905	8.18287	8.62459	5.85964	7.00148	6.72611	5.28892	5.81278	5.48344
ENSMUSG00000004366	Sst	168.851	69.2811	59.5399	121.322	73.4075	95.5268	155.048	118.622	129.754	112.552	112.124	106.704	99.0749	92.2747	99.3475	76.8682	99.8496	87.9622	91.1273	91.4994	113.635	55.4215	71.3883	47.974
ENSMUSG00000004371	Il11	0.227389	0.0498384	0.0464603	0.158141	0.0158538	0	0.0894444	0.0850978	0	0.0301252	0.0904177	0.0238336	0.00811025	0.0541227	0.0165671	0.0570248	0.0410394	0.0357956	0	0.029111	0.0221144	0.042379	0.022876	0.0861144
ENSMUSG00000004383	Large1	7.47774	9.73985	9.48462	8.08389	5.08701	12.8927	11.6333	10.4257	12.8513	10.0628	11.5606	11.7278	10.2679	7.19294	10.3014	9.2869	8.84988	5.70404	5.97891	5.65571	7.46356	5.22008	4.96591	4.27831
ENSMUSG00000004393	Ddx56	4.36884	3.75947	3.82346	4.18686	5.08322	4.8104	4.3814	4.63554	4.80456	4.42064	4.28191	3.75049	3.71741	3.58546	3.77817	4.07884	4.36051	3.51543	4.26354	3.92537	4.24529	3.71458	3.45599	3.6631
ENSMUSG00000004394	Tmed4	12.7589	11.4514	13.2676	14.5175	17.4394	12.6041	11.1611	12.4124	11.1867	11.865	11.8878	11.2078	9.79623	9.36743	9.63636	9.37611	8.56085	10.3837	12.4405	12.9035	11.4525	14.1738	12.9882	13.4206
ENSMUSG00000004415	Col26a1	0.409751	0.369838	0.637875	0.563919	0.0586362	0.631868	0.494182	0.570253	0.439262	0.152148	0.487286	0.450311	0.21713	0.560167	0.205131	0.502608	0.300916	0.433359	0.201383	0.36585	0.292129	0.270659	0.288634	0.453947
ENSMUSG00000004446	Bid	0.98335	0.949549	1.00533	0.851756	1.11585	1.28817	1.24692	1.27331	1.35069	1.52436	1.49238	1.46275	0.979452	0.752785	1.12366	1.02555	1.01405	0.682812	1.36968	1.29643	1.28883	1.53437	1.33283	1.37015
ENSMUSG00000004451	Ralb	2.02383	2.07747	2.24119	3.10183	2.08693	2.81214	2.1025	1.9999	2.19048	2.76499	2.14542	2.24794	1.73728	1.74339	1.82935	1.46398	1.91231	1.42972	2.03974	2.13436	2.14826	2.45061	2.4464	2.34663
ENSMUSG00000004455	Ppp1cc	22.263	32.172	30.2366	31.0757	28.463	36.5771	31.628	29.7591	32.9929	34.1629	31.2824	31.1075	24.1493	22.8333	24.0959	25.5516	22.8596	18.7117	23.0606	20.127	22.9431	20.9711	20.2382	20.0313
ENSMUSG00000004460	Dnajb11	9.91042	8.57686	11.6714	11.2644	9.04982	6.6381	8.72987	8.57939	7.15241	7.51298	8.0112	8.27	5.9088	5.08857	6.23215	6.10204	5.61549	7.05545	5.58097	6.42543	6.50916	6.1122	7.45087	7.67176
ENSMUSG00000004462	Tbccd1	2.29042	2.36182	2.68365	2.47499	3.01237	2.54874	2.91524	2.47316	2.45682	2.68188	2.21594	2.50954	1.89997	1.49919	1.77255	1.44161	1.58093	1.62815	2.06455	2.18609	1.9615	2.16262	2.27635	2.17427
ENSMUSG00000004473	Clec11a	0.388567	0.43612	0.3861	0.269297	0.187739	0.321334	0.337295	0.335418	0.26987	0.372313	0.40755	0.293849	0.255846	0.186929	0.245114	0.258404	0.27315	0.195296	0.37947	0.329727	0.388032	0.378377	0.235792	0.253578
ENSMUSG00000004500	Zfp324	0.772659	0.71851	0.656439	0.641327	0.53275	0.709388	0.597576	0.936191	0.842875	0.74889	0.89209	0.989801	0.617189	0.495592	0.579736	0.569629	0.559413	0.511049	0.846681	0.748948	0.738764	0.797294	0.759079	0.722992
ENSMUSG00000004508	Gab2	1.16588	0.871271	0.919543	1.13574	2.08417	0.790661	1.2823	1.19349	1.11223	1.42759	1.06106	1.12995	0.859329	0.892198	0.805661	0.673755	1.0133	0.952263	1.00713	1.02467	1.23058	1.07241	1.17106	1.1436
ENSMUSG00000004530	Coro1c	5.72947	7.57718	6.90003	6.72062	7.54381	8.84033	8.49365	8.03897	8.83228	8.56329	8.11581	7.66898	7.0841	6.84658	7.18182	6.76618	7.35912	6.47875	5.31347	4.78327	6.42017	5.14481	5.02993	5.28574
ENSMUSG00000004535	Tax1bp1	10.9887	9.2717	11.8572	12.039	14.08	9.23649	15.0854	16.3188	14.7702	14.7175	15.1892	15.1657	10.1075	7.9862	9.70451	8.96507	9.22569	10.9606	6.61101	7.90674	6.55921	7.58846	7.56629	7.11047
ENSMUSG00000004540	Psg17																			0	0	0	0.00768991	0	0
ENSMUSG00000004542	Psg19													0	0	0	0	0	0
ENSMUSG00000004552	Ctse	0	0.0184353	0	0.00724055	0.0356669	0	0	0	0	0.0180771	0.0322573	0.12149	0	0	0.00826215	0.00696217	0.072444	0.0520876	0	0.0274634	0.00662734	0.0833453	0.130325	0.135514
ENSMUSG00000004558	Ndrg2	186.657	135.083	153.884	142.778	127.978	129.562	158.92	127.17	106.745	135.449	150.389	115.098	106.979	128.391	117.306	97.7162	118.801	122.346	192.767	162.598	131.496	186.269	154.236	146.329
ENSMUSG00000004561	Mettl17	3.64902	4.1569	4.17726	2.49252	3.15757	3.66677	3.40434	3.21452	3.95876	4.2456	3.87794	4.09352	2.74349	2.98863	2.7607	3.75259	2.41861	2.10873	2.87434	3.35562	2.80778	3.44172	2.91141	3.1538
ENSMUSG00000004562	Arhgef40	2.60567	1.96735	2.13498	3.18032	2.68709	2.3738	3.25555	1.97893	2.50391	2.35168	2.81708	2.40786	1.76992	1.69555	1.62102	2.01926	1.83198	2.15604	2.09666	1.60578	1.7761	1.65425	1.77009	2.80175
ENSMUSG00000004565	Pnpla6	6.45422	6.07147	6.87476	6.50312	6.81015	7.15567	6.42533	8.35419	5.03614	9.44255	7.31102	6.76673	4.6678	5.01416	3.91467	5.16526	3.87445	4.50072	3.87213	3.46638	4.38157	3.04703	4.44796	5.23981
ENSMUSG00000004567	Mcoln1	8.36459	7.98128	8.48864	8.21754	11.771	9.08468	10.6829	9.94276	9.22434	9.76417	10.3085	10.0958	8.32671	8.25239	7.37093	11.1072	7.58961	6.25001	6.97355	6.23753	7.45874	5.66916	6.75402	6.38478
ENSMUSG00000004568	Arhgef18	5.70246	3.99519	5.89649	5.97006	4.87247	4.59604	4.46122	5.28344	5.02205	4.10334	4.33495	5.6521	3.50787	3.21852	3.86833	3.50755	3.2613	3.62806	3.64682	3.47656	4.00027	2.47164	3.2333	3.15281
ENSMUSG00000004591	Pkn2	1.61399	1.60622	1.61824	1.79188	2.06564	1.27261	2.40137	2.14651	2.02958	1.89622	2.08706	2.27454	1.56496	1.38204	1.24579	1.34172	1.23202	1.70378	0.941699	1.06665	0.871729	0.85099	0.994632	0.977271
ENSMUSG00000004609	Cd33	0.386526	1.00424	0.66633	1.17435	1.01192	0.764322	0.658111	0.875299	0.532677	1.34485	1.0044	1.22295	0.433754	0.968875	0.335964	0.461203	0.789446	0.997342	0.41791	0.475829	0.324005	0.752658	1.75654	1.1305
ENSMUSG00000004610	Etfb	36.5142	21.7405	34.5614	48.9688	41.4719	20.2647	20.415	26.9592	17.1581	21.2512	26.8103	24.0726	19.2964	17.7983	20.8722	17.4495	16.4898	33.2208	24.3977	33.779	21.0935	23.9361	32.5861	34.1026
ENSMUSG00000004612	Nkg7	0.0678008	0	0	0.0379401	0.0241087	0	0.044109	0.070566	0	0.0965195	0.131901	0.0390881	0.0495978	0	0.0196169	0	0.0805049	0	0.0734676	0	0.0370602	0.212385	0.213743	0.0832342
ENSMUSG00000004626	Stxbp2	10.4491	9.71876	6.98012	12.6107	44.3479	9.38251	12.2526	9.36882	10.8245	10.0471	9.62241	11.1947	7.22212	8.62944	6.56134	11.4156	7.77594	7.32535	5.20555	6.75961	6.64323	5.75221	7.92463	8.3241
ENSMUSG00000004630	Pcp2	26.0423	0.955112	2.07419	1.54299	28.5559	0.513054	0.379755	1.65869	0.105299	8.31822	1.74876	1.90319	2.70457	1.43669	16.7625	1.09555	6.88364	0.626542	0.241824	0.513899	0.165596	0.249511	0.216444	0.034901
ENSMUSG00000004631	Sgce	4.93608	5.37722	5.31318	4.93773	3.86959	3.94125	5.91053	5.19504	4.68705	5.80645	5.7416	5.08232	3.34888	4.19108	3.33531	3.40026	4.61109	5.01876	5.71703	5.39196	5.03394	6.545	5.87655	6.24315
ENSMUSG00000004633	Chn2	3.91184	3.72271	3.41271	3.41878	3.90033	1.94022	4.83065	5.80962	3.47212	7.4913	5.20331	3.27166	2.50262	4.0326	2.95815	1.66991	3.92064	4.7608	2.68225	4.17211	2.75566	3.65183	3.41626	3.22815
ENSMUSG00000004637	Wwox	1.92247	1.34266	1.83994	2.11593	3.29529	1.91068	1.77269	2.2257	1.65623	1.79484	1.77986	1.70421	1.51968	1.46356	1.27368	1.4611	1.44682	1.76714	1.64487	1.57262	1.78492	1.6995	1.40734	1.2723
ENSMUSG00000004642	Slbp	3.9601	2.77161	4.3507	3.58711	3.75308	3.44033	3.04106	4.53943	4.13863	3.7917	3.23431	3.55662	2.22778	2.19703	2.16768	2.19057	2.20239	2.36169	3.66466	3.85007	3.88294	3.93191	3.11012	3.20628
ENSMUSG00000004651	Tyr	0	0	0	0	0	0.0021479	0	0.0020057	0	0	0	0	0	0.00576755	0	0	0	0.00400304	0	0	0.00563311	0	0.00613805	0.00766539
ENSMUSG00000004654	Ghrhr	0	0	0.0703492	0.0107058	0	0	0	0.0287868	0	0	0	0	0	0	0	0	0.00579547	0	0	0	0	0	0.005491	0
ENSMUSG00000004655	Aqp1	9.13999	0.46018	9.51153	23.2381	11.7616	0.0914006	0.657621	5.75606	1.77056	0.514366	0.307599	3.10491	1.61953	0.371476	2.94785	2.9946	0.698896	11.5993	0.945457	6.53333	2.30924	0.106273	5.93869	6.11513
ENSMUSG00000004661	Arid3b	0.40812	0.552908	0.684422	0.533743	0.424612	0.523345	0.498046	0.456044	0.498506	0.591931	0.440971	0.539307	0.511635	0.427971	0.344803	0.464586	0.350119	0.40296	0.317367	0.367194	0.31194	0.336317	0.335004	0.354936
ENSMUSG00000004665	Cnn2	0.925878	0.600042	0.605243	0.91445	0.75	0.545488	0.6754	0.602983	0.553219	0.593183	0.665989	0.654838	0.421796	0.455191	0.539205	0.445055	0.566057	0.540808	0.638764	0.706687	0.601229	0.41425	0.749593	0.937798
ENSMUSG00000004667	Polr2e	13.8862	15.0416	14.776	14.8821	21.6629	15.1598	15.1701	13.0501	13.8657	13.9348	14.4424	13.4054	12.2293	12.2101	13.953	11.8795	11.2629	12.1929	16.6806	16.861	12.8397	18.8819	16.7871	15.6332
ENSMUSG00000004668	Abca13	0.00572162	0	0.00947384	0.00658039	0.00564044	0.00312084	0.00370245	0.00582308	0.0019204	0.00306846	0.00181455	0	0	0.000727428	0.00195106	0.00078643	0	0.00581612	0.00228943	0.0043373	0.00222924	0.00256779	0.00617866	0.00278365
ENSMUSG00000004677	Myo9b	1.97091	2.49012	2.18093	2.00269	1.61371	2.15286	2.50997	2.39512	2.35612	2.64757	2.66316	2.58196	1.71465	1.65409	1.45716	1.96108	1.8715	1.50203	1.43337	1.40534	1.4853	1.45374	1.98922	1.83585
ENSMUSG00000004698	Hdac9	1.85581	1.83312	1.82596	1.69468	0.691093	1.8809	2.30758	3.03262	2.73888	1.963	2.35226	2.37553	1.57313	1.49994	1.53528	1.59394	1.77764	1.3131	1.41385	1.3344	1.76062	1.18912	0.957837	1.06525
ENSMUSG00000004707	Ly9	0.0311159	0.0544178	0.0566591	0.114316	0.0217445	0.107559	0.061442	0.0214428	0.0425458	0.315215	0.30768	0.426852	0.0207811	0.0375749	0.0117263	0.194523	0.395715	0.295695	0.0200278	0.0473752	0.0471442	0.937223	0.853624	1.00728
ENSMUSG00000004709	Cd244a	0.00328908	0.00912252	0	0.11997	0.176167	0.120394	0.0297719	0	0	0.0499149	0.0588275	0.0259556	0	0.00955139	0	0.00516116	0.0561238	0	0	0	0	0.0124187	0.0161469	0.0485805
ENSMUSG00000004730	Adgre1	0.637104	1.03142	1.08669	1.71697	0.543028	1.41768	0.835867	0.535416	0.532294	1.03845	0.998304	2.14583	0.38671	0.486188	0.341881	1.43054	0.718547	0.690982	0.648638	1.24367	0.629906	2.01311	3.15582	2.63429
ENSMUSG00000004748	Mtfp1	21.082	13.6462	15.4922	14.0266	8.22808	15.5079	15.5099	14.4933	16.6349	14.3509	15.6206	14.501	12.3652	12.342	14.0669	14.1953	12.4581	9.6728	20.3814	14.5548	18.6338	17.9117	14.946	14.5095
ENSMUSG00000004768	Rab23	2.70205	2.98371	2.26416	2.00723	2.07432	2.5923	3.12432	3.05998	2.93776	3.18989	2.81697	3.02504	1.94719	1.93809	1.79325	2.24888	2.29246	1.82457	2.1163	2.1609	2.30693	2.08757	2.46136	2.12598
ENSMUSG00000004771	Rab11a	19.6426	16.9985	19.9588	21.7123	17.2353	20.1415	20.2574	20.7688	20.9816	19.9751	21.2297	26.3502	14.9985	11.3692	15.9671	13.1645	10.9229	15.5804	16.962	18.1269	17.5167	19.892	19.7756	18.5839
ENSMUSG00000004788	Eif2b2	9.92146	9.57253	6.56481	14.7792	23.2035	12.8923	12.6836	17.0677	16.8749	22.8403	15.2655	21.6847	11.4225	9.89669	15.3944	10.7594	9.3883	8.79795	10.4093	6.78501	6.95987	6.55838	13.3052	10.8154
ENSMUSG00000004789	Dlst	14.9914	13.7649	16.1909	16.6718	12.2506	14.6939	13.9687	15.0918	15.201	13.7643	14.58	15.3876	11.9792	11.5147	12.1278	12.1489	10.6148	12.4586	12.3985	12.9683	13.5336	11.7964	12.5015	12.3734
ENSMUSG00000004791	Pgf	0.570822	0.38969	0.41178	0.479711	0.453348	0.50775	0.520703	0.429917	0.469376	0.472949	0.495264	0.691773	0.327048	0.288575	0.576791	0.422357	0.305585	0.271001	0.707289	0.515538	0.501576	0.668609	0.617132	0.688643
ENSMUSG00000004798	Ulk2	5.23919	5.63174	5.56695	5.24715	4.37023	5.88294	7.19435	7.1325	7.10815	7.13054	7.44874	6.98438	4.70355	4.63159	4.60934	4.42924	4.89518	4.18294	4.54722	4.35094	4.9096	4.21203	4.41911	4.31233
ENSMUSG00000004814	Ccl24	0.106153	0.198284	0.413707	0	0	0	0	0.0494979	0	0.231595	0.0152767	0	0.0644201	0.112314	0	0.0525432	0	0.024227	0.0257209	0.0103771	0	0.191211	0.292781	0.0716478
ENSMUSG00000004815	Dgkq	2.52933	2.4242	2.25752	3.19512	1.51321	3.58187	3.25469	3.56243	2.41644	2.93902	2.8932	2.73952	2.11346	2.16516	1.9235	2.11378	1.85163	2.27974	1.99047	1.16296	1.70952	1.26278	1.08058	1.59577
ENSMUSG00000004837	Grap	0.565755	0.648719	0.670276	0.636632	0.493238	0.813141	0.644283	0.552528	0.415784	0.502065	0.394243	0.475355	0.425731	0.550456	0.454135	0.37757	0.502159	0.365864	0.691258	0.648228	0.49567	0.842327	0.605255	0.542795
ENSMUSG00000004842	Pou1f1	0	0	0.0645557	0	0	0	0	0.0120313	0	0	0	0	0	0.0172222	0	0	0	0	0	0.0357617	0	0	0.0127772	0
ENSMUSG00000004843	Chmp2b	7.70231	7.61458	7.78216	7.63526	7.09507	7.76264	8.51541	8.41769	7.55782	8.05054	8.04835	7.61537	5.191	5.50812	5.20826	5.16261	5.37816	4.68303	5.62587	4.985	5.54125	5.36173	5.28972	4.72566
ENSMUSG00000004846	Plod3	2.94086	3.01875	2.77213	3.51073	3.28536	3.02499	3.20025	3.16827	3.77839	4.04594	3.30466	3.56466	2.53401	2.55412	2.44537	2.41314	2.67598	2.73721	3.39569	2.35242	2.77223	3.83761	3.57145	3.71826
ENSMUSG00000004849	Ap1s1	46.5486	41.8337	42.8672	37.8372	29.0885	50.0059	53.0057	41.8933	49.8137	47.0046	52.5904	51.7629	42.0571	40.8151	45.3953	45.3899	46.1363	34.7953	58.0879	55.251	64.0083	65.4989	52.6524	53.6625
ENSMUSG00000004864	Mapk13	0.20094	0.028074	0.222938	0.178329	0.602338	0.0986936	0.0248028	0.10887	0.0389741	0.043366	0.0559455	0.168801	0.0256387	0.0855146	0.0574698	0.238625	0.0293788	0.11744	0.0818957	0.384507	0.449256	0.0806865	0.00939411	0.189024
ENSMUSG00000004865	Srpk1	3.74928	5.25193	4.7792	4.39877	2.83452	5.18716	5.72667	5.17067	5.63996	5.11461	4.87902	5.66398	4.12013	3.26508	3.69285	3.06948	4.28353	3.20815	3.22366	3.29344	3.75281	2.9534	3.52402	3.52769
ENSMUSG00000004872	Pax3	0.0553588	0.00800263	0.0141843	0.0109922	0.0884473	0	0	0.019527	0	0.0252437	0	0.0046397	0	0.00649853	0.0299794	0.00905107	0	0.00418051	0	0.0107054	0.00859056	0	0	0.0120127
ENSMUSG00000004880	Lbr	1.32261	1.36217	1.18827	2.11798	1.94293	1.53484	1.55087	1.29413	1.56451	1.68344	1.3136	1.32771	1.05241	1.01676	0.793255	1.05639	0.924563	1.09004	1.21556	1.1089	1.00586	1.17469	1.28392	1.23372
ENSMUSG00000004885	Crabp2	2.60849	0.506661	1.26083	0.903751	1.01228	0.657512	0.629451	0.621972	0.579887	0.860746	0.97952	1.33244	0.135719	0.796042	0.679914	0.51548	0.317493	0.494347	0.930839	2.43069	1.89365	0.911438	2.92098	2.37434
ENSMUSG00000004891	Nes	0.378108	0.609445	0.33005	0.538455	0.475007	0.198416	0.497337	0.428413	0.398147	0.554806	0.412988	0.413877	0.142913	0.25739	0.109155	0.139588	0.317891	0.459817	0.313073	0.345012	0.23914	0.306372	0.322295	0.470367
ENSMUSG00000004892	Bcan	23.1151	25.934	21.4679	20.2899	16.4036	24.7596	25.7008	25.711	23.7623	26.1621	22.9059	21.8414	19.8537	23.4378	19.2764	20.3483	21.7332	19.6487	23.4612	18.296	18.5444	16.7598	15.7806	16.2959
ENSMUSG00000004894	Hapln2	3.74845	7.01309	3.42001	6.50601	8.08389	4.06689	7.46976	5.85986	5.60632	8.74124	6.44726	4.26512	3.8281	7.01711	3.25997	2.94677	5.61615	7.08149	5.43679	4.14602	4.34564	4.18231	5.47729	5.3467
ENSMUSG00000004895	Prcc	5.24768	4.8609	4.97606	5.70523	5.33883	5.47039	5.39175	5.34814	5.34307	6.20461	5.20881	5.37069	4.73492	4.03058	4.71713	4.22087	4.65732	4.02765	4.35558	3.57549	4.42899	3.56247	3.30885	3.34655
ENSMUSG00000004896	Rrnad1	2.71048	2.95089	2.52878	2.37231	2.57424	3.15781	2.98155	3.00277	2.91737	2.5358	2.89573	2.77077	2.19046	2.02658	2.22964	2.24448	2.28237	2.01055	2.00054	1.99163	2.34684	1.93046	2.14475	1.81274
ENSMUSG00000004897	Hdgf	19.6912	19.833	22.0923	21.8713	21.6028	20.5991	20.9083	20.548	20.1799	21.3925	20.5549	20.6598	16.3782	17.733	16.9959	16.601	17.015	17.0306	18.7537	18.856	18.4559	20.3326	19.2617	19.1355
ENSMUSG00000004902	Slc25a18	13.3336	7.01897	8.86025	7.98024	3.20773	8.0705	6.9491	8.26445	7.484	9.30959	7.72578	6.98384	6.11558	7.86385	6.24253	5.99993	6.57938	7.94593	13.7375	12.7526	10.9149	15.4743	11.8518	12.5869
ENSMUSG00000004929	Thop1	4.08361	4.44295	4.47651	3.80091	3.3372	4.82812	4.20159	4.09963	4.44661	4.34698	4.29658	4.40124	3.32171	3.33749	3.84178	3.81083	3.40184	3.05443	3.59288	2.98484	3.5362	3.02343	2.99176	2.94916
ENSMUSG00000004931	Apba3	4.42461	3.81465	3.66911	4.51497	4.08431	3.87025	3.25794	3.43431	2.98731	3.05445	3.70557	2.74652	3.11308	2.54356	2.30724	2.92193	2.09807	2.57073	2.973	2.73332	3.18278	2.28643	3.29028	3.34471
ENSMUSG00000004933	Matk	17.1762	20.7997	17.5322	14.6018	11.7709	22.9026	19.9392	18.9642	24.6048	20.9116	22.2462	21.1342	18.3105	16.6831	16.8217	18.2465	14.6032	10.6045	14.6771	10.2679	15.2971	12.6144	12.1604	12.3569
ENSMUSG00000004934	Pias4	2.60561	2.53037	2.2599	2.15139	2.23598	2.84611	3.03393	2.63285	2.64249	2.71687	2.57613	2.60414	2.31409	2.18526	2.05894	2.26311	2.52726	2.056	2.18577	1.99389	2.38925	1.29588	1.8619	1.8253
ENSMUSG00000004936	Map2k1	27.3196	32.9266	29.9952	22.7555	31.443	38.3408	37.5086	31.6421	39.6989	39.7699	37.4146	38.0351	32.3995	27.4327	31.0911	31.7189	26.5618	21.6962	31.3573	27.8997	33.193	34.6146	25.7823	28.4447
ENSMUSG00000004937	Sgta	15.7741	14.2105	15.1749	15.4465	12.5239	16.8646	15.2622	16.2609	16.6253	16.2163	16.7393	16.7099	14.0616	13.3679	14.9971	13.7847	13.8425	13.1597	13.9721	12.0778	15.2925	12.2754	12.3415	12.2583
ENSMUSG00000004939	Nmrk2	0	0.0290232	0.0246999	0	0	0.0325969	0	0	0	0.0106778	0	0.00845106	0	0	0	0.0493674	0	0	0.00802698	0.00649303	0	0	0.0162231	0.0072793
ENSMUSG00000004945	Tmem242	20.3791	15.5184	18.4237	21.3945	22.0888	16.4998	17.0417	15.7581	14.2524	17.01	17.1812	14.1393	11.2188	12.8973	13.3674	12.0803	12.2046	15.128	18.1109	19.7198	15.0039	24.1534	19.5457	21.2865
ENSMUSG00000004947	Dtx2	1.12366	0.838031	0.994501	1.05783	1.26844	0.829684	0.954858	1.2997	1.22	0.797196	1.11306	0.833105	0.53828	0.635867	0.625795	0.529189	0.600424	0.739034	0.863674	0.733067	0.766353	0.604914	0.553282	0.857055
ENSMUSG00000004948	Zp3	0.0115766	0.0224239	0	0	0.0130683	0													0	0.0100752	0	0	0	0.0112827
ENSMUSG00000004951	Hspb1	6.46613	5.67759	12.3489	10.2099	16.3982	3.61163	2.20523	2.57476	1.44144	2.07198	2.11401	3.13036	0.996456	1.63216	2.27708	2.48397	1.38444	3.51023	4.36293	5.80943	4.7321	3.66096	6.74663	9.96489
ENSMUSG00000004952	Rasa4	0.531444	0.682797	0.555283	0.771757	0.790078	0.705885	0.436613	0.548367	0.642231	1.02197	0.542117	0.6947	0.228759	0.514295	0.643083	0.595587	0.634374	0.982662	0.399785	0.396916	0.314644	0.484649	0.902465	1.30486
ENSMUSG00000004961	Syt5	24.3379	28.5377	31.4359	21.6401	15.8997	29.1952	30.6774	31.0882	22.756	21.8758	29.4213	26.8254	20.798	26.463	26.6035	24.5129	21.9337	17.2649	31.261	33.4614	38.4845	33.346	27.9867	27.2084
ENSMUSG00000004980	Hnrnpa2b1	89.463	97.9952	86.3314	84.0929	60.9485	71.1242	112.347	108.91	109.393	107.267	114.084	105.474	68.6813	70.0124	63.6991	68.6514	69.1465	71.8708	58.3731	67.3931	61.4081	62.798	64.0443	62.3514
ENSMUSG00000004988	Fxyd4	0.0537537	0.0520032	0	0.0302269	0.0303503	0.0146479	0.193048	0	0.0544393	0.0191842	0.0517317	0.0915777	0	0.0886019	0.034785	0.0444333	0.0310667	0.0496536	0.0435544	0.124604	0.0284668	0.0644683	0.0293033	0.052404
ENSMUSG00000004994	Ccdc130	1.47347	2.04032	1.58061	1.23447	2.61783	2.74125	2.01331	1.9497	2.87805	1.77743	1.41976	1.99545	2.70232	1.07262	1.09353	1.76917	2.99081	1.35773	1.03564	1.48668	1.3198	1.85384	1.10951	1.78508
ENSMUSG00000004996	Mri1	2.26888	2.29583	2.24408	1.99679	3.25222	2.67339	2.73643	2.34889	2.87607	2.56149	3.00603	3.16501	2.18105	2.08893	2.21166	2.53692	1.75613	1.83119	2.2211	1.65361	1.86958	1.30547	1.32278	1.57032
ENSMUSG00000005034	Prkacb	24.205	19.098	19.5314	15.0014	16.3669	17.5619	23.0222	26.3971	22.4733	20.7987	24.6446	19.6782	13.8431	18.5345	12.6502	13.491	13.0577	15.8357	22.2355	22.8596	25.6676	25.2916	19.6533	19.052
ENSMUSG00000005043	Sgsh	0.75555	0.351449	0.509368	0.809797	0.70332	0.370721	0.550673	0.509008	0.428693	0.609163	0.485144	0.510877	0.439522	0.434083	0.434344	0.403242	0.49773	0.688327	0.51072	0.401772	0.479234	0.385264	0.393043	0.499434
ENSMUSG00000005045	Chd5	7.98809	5.86184	6.00228	5.31125	3.37375	6.18087	7.99021	8.74506	7.81006	7.04031	7.26508	7.88662	6.02732	5.79379	5.41883	5.73347	6.08363	4.46402	5.79318	5.11143	7.68634	4.46196	4.08497	3.55088
ENSMUSG00000005054	Cstb	16.1929	15.719	17.1512	19.0154	29.3325	15.3516	14.2042	13.47	11.2772	14.3373	15.8891	15.6693	10.1843	11.1808	11.6048	9.67759	11.5582	14.0902	15.7867	22.6827	15.6015	26.7308	21.0218	22.6495
ENSMUSG00000005057	Sh2b2	0.593703	0.220052	0.260701	0.380533	1.45675	0.801634	0.376908	0.452936	0.329103	0.427192	0.532032	0.499984	0.329679	0.359387	0.322262	0.34584	0.399274	0.330934	0.510177	0.358931	0.407894	0.428117	0.512961	0.597253
ENSMUSG00000005069	Pex5	4.8023	5.27073	4.8206	4.96022	4.6145	5.24184	4.73639	4.87285	5.11332	4.32185	4.91774	5.73339	4.83925	4.05686	4.171	4.16512	4.20133	3.78007	3.68755	2.85032	3.66882	2.47415	3.10314	2.90156
ENSMUSG00000005078	Jkamp	8.40159	9.25784	8.8259	8.51514	8.38547	7.9938	9.03912	8.13407	8.07314	8.31535	9.06391	8.52702	7.3284	5.88432	6.40005	6.62959	6.53694	6.81368	10.0594	10.2158	9.66093	11.123	8.96512	9.70692
ENSMUSG00000005087	Cd44	0.571193	0.33566	0.318707	0.602461	0.441165	0.194867	0.360475	0.277234	0.252989	0.492544	0.275822	0.430225	0.0830997	0.249083	0.093351	0.128266	0.269816	0.373369	0.6165	0.48971	0.534886	0.858435	0.997792	0.777733
ENSMUSG00000005089	Slc1a2	76.4953	69.0186	68.2304	57.5227	53.3484	71.8592	104.532	92.2625	106.449	105.92	110.441	95.4251	59.9781	68.519	57.3859	55.864	70.6967	61.0016	69.1523	66.0497	56.2148	67.3885	60.3776	55.7544
ENSMUSG00000005102	Eif2ak4	1.422	1.33961	1.30324	1.22505	1.39532	1.42546	1.4854	1.75183	1.96158	1.47626	1.40736	1.5433	1.09015	0.962745	0.944127	0.933403	1.073	0.878203	0.877117	0.813353	1.11876	0.712795	1.01223	0.790438
ENSMUSG00000005103	Wdr1	13.8813	16.1225	16.2929	16.1394	14.949	16.7422	16.9821	17.196	18.2232	17.7928	16.3511	17.4373	14.0966	12.7286	14.3521	13.6244	14.9809	12.6074	14.7018	14.7666	15.6162	15.9677	14.4894	15.3524
ENSMUSG00000005107	Slc2a9	0.180972	0.340637	0.218163	0.223111	0.466548	0.257958	0.140416	0.264165	0.369375	0.367072	0.250484	0.300407	0.297247	0.193092	0.160384	0.204906	0.317082	0.131695	0.213315	0.150496	0.15113	0.168751	0.260685	0.197372
ENSMUSG00000005124	Ccn4	0.0519545	0.0505953	0.044295	0.018986	0.01863	0.0515189	0.018343	0.0986503	0.0602853	0.11053	0.101503	0.12268	0.0407743	0.0628956	0.0356839	0.0273206	0.0448541	0.0312055	0.0328105	0.0450418	0.0467339	0.0362142	0.0178735	0.0390736
ENSMUSG00000005125	Ndrg1	13.4831	14.8145	11.2936	16.9256	5.51051	8.86336	19.7567	15.9764	13.6422	25.1693	14.0995	11.4752	10.0117	16.2143	6.57479	8.6807	14.6523	17.4414	15.4921	15.3066	14.2175	14.237	18.1285	16.8047
ENSMUSG00000005131	4930550C14Rik	0.206701	0.132546	0.0464219	0.0702159	0.0605997	0.030834	0.0623331	0.148429	0.102913	0.0955777	0.143753	0.0687806	0.063104	0.0945035	0.0383632	0.0789311	0.0215428	0.256165	0.0346888	0.166786	0.0394013	0.00564298	0.0817199	0.11857
ENSMUSG00000005142	Man2b1	5.12677	3.36186	4.78948	7.61473	7.96973	4.48359	3.19681	3.59334	3.50988	5.92493	4.68377	5.75804	2.89078	3.11891	3.05619	4.30721	6.30444	5.97976	3.43563	3.01233	3.14035	4.231	6.09407	5.67145
ENSMUSG00000005148	Klf5	0.833344	0.407256	0.532879	0.536078	0.33804	0.635831	0.673764	0.791855	0.567871	0.342034	0.694	0.521347	0.292719	0.536364	0.29773	0.328912	0.291445	0.520509	0.575562	0.565086	0.688116	0.362438	0.345014	0.414712
ENSMUSG00000005150	Wdr83	5.75411	5.55714	4.13849	5.11882	5.22171	5.26466	5.95287	5.28989	4.5571	4.43468	4.95848	4.99457	4.49417	3.45516	4.25698	4.14912	4.09867	4.08936	4.87624	4.28258	4.0468	4.76482	4.62515	4.41781
ENSMUSG00000005161	Prdx2	38.9502	36.4953	37.7058	40.2168	36.3486	33.8299	31.7793	32.1832	31.7653	31.5031	33.9685	31.7675	29.4971	29.0099	30.3919	27.4118	27.6512	29.1642	43.2162	47.3722	37.7155	50.9458	42.5835	43.796
ENSMUSG00000005198	Polr2a	3.70404	3.2189	3.65592	3.51542	4.93164	4.64656	4.58119	4.61363	4.63601	4.56666	3.66545	4.807	3.4327	3.11895	3.40529	3.74697	3.49073	3.60202	3.01968	2.35003	3.00761	1.9901	2.18158	2.39802
ENSMUSG00000005202	Shbg	0	0	0	0.0240268	0.035658	0.0229625	0	0	0	0	0.013478	0	0	0	0	0.0116008	0.0242546	0.0214025	0	0.0183228	0.011105	0	0.0114568	0.0102623
ENSMUSG00000005204	Senp3	8.29213	9.53665	9.92431	7.77415	8.78304	9.30443	10.0956	8.72774	9.19448	9.1379	11.5961	10.0535	7.39332	7.2186	7.44537	7.44404	6.28026	6.55334	8.09098	6.99186	8.15458	7.47952	7.21363	7.68559
ENSMUSG00000005220	Corin	0.0944197	0.0967817	0.0138519	0.0428017	0.142107	0.00952836	0.0203053	0.0879067	0.00702518	0.0568352	0.00996534	0.0307946	0.0144711	0.0133008	0.0294023	0.00575085	0.0238385	0.0732423	0.0239025	0.0258508	0.0260176	0.0170642	0.0169616	0.0453141
ENSMUSG00000005225	Plekha8	0.752502	0.794598	0.737493	0.868726	0.630533	0.912686	0.851444	0.978965	1.09321	0.925515	0.962163	0.898738	0.625692	0.512173	0.560189	0.572954	0.539268	0.513499	0.569557	0.462174	0.65893	0.436715	0.479606	0.42676
ENSMUSG00000005232	G6pc2							0	0	0	0	0	0.00909174							0	0	0	0	0	0.00782859
ENSMUSG00000005233	Spc25	0.101841	0.0281036	0.110776	0.177938	0.100946	0.156347	0.305863	0.107177	0.195534	0.109241	0.201712	0.181633	0.0965311	0.12079	0.0949883	0.0742959	0.243719	0.109495	0.030022	0.13694	0.0465237	0.162033	0.236711	0.157794
ENSMUSG00000005237	Dnah2	0.578783	0.502986	0.476493	1.27172	0.912005	0.195486	0.26269	0.642484	0.458186	0.268933	0.17798	0.247856	0.212839	0.457568	0.17269	0.263658	0.138811	0.736254	0.346477	0.537165	0.224549	0.244844	0.277431	0.589953
ENSMUSG00000005251	Ripk4	0.242263	0.0774672	0.332103	0.766449	0.561762	0.0339732	0.107547	0.271715	0.0418701	0.0791611	0.0924247	0.0936511	0.0558051	0.116249	0.104017	0.102802	0.0789873	0.267345	0.0999736	0.198119	0.0830446	0.0621569	0.194743	0.22235
ENSMUSG00000005262	Ufd1	11.3617	10.7151	9.48405	9.57492	16.0622	11.7598	12.2019	11.5866	12.3215	13.0253	12.3426	12.0459	9.28626	9.81171	9.78152	9.74794	8.86481	9.36188	11.8058	11.5285	11.929	12.8325	12.0711	10.9705
ENSMUSG00000005267	Zfp287	1.25	1.31724	1.28893	1.06391	0.978555	1.24235	1.90815	1.70703	1.72426	1.61434	1.61369	1.75001	1.02231	1.12507	0.980009	1.16407	1.00822	0.983795	0.921984	0.965128	1.03621	0.790047	0.947216	0.743122
ENSMUSG00000005268	Prlr	8.23689	0.558358	7.82833	13.4917	3.94122	0.0633795	0.283368	6.69628	1.80984	0.297148	0.373175	4.59132	1.38131	0.228164	1.27692	2.29149	0.363869	9.40852	0.469823	3.37771	1.19001	0.130936	3.73864	2.8032
ENSMUSG00000005299	Letm1	8.95539	6.9578	8.06282	10.8628	8.41875	7.41386	7.8889	8.35532	7.58655	7.32864	7.0259	9.05023	6.50358	5.73024	6.42982	6.03651	6.26052	6.34807	4.87358	5.30701	7.42445	4.27595	5.68874	4.83659
ENSMUSG00000005312	Ubqln1	15.3843	16.5172	17.6693	17.1615	14.489	17.8126	19.6211	19.3012	19.6683	19.7795	17.7635	18.5719	13.3194	12.3654	13.8549	12.9893	13.8262	13.4528	12.7043	12.2871	14.5377	11.8042	11.3785	10.6418
ENSMUSG00000005320	Fgfr4	0.124462	0	0.0208013	0.0173094	0.0212614	0.0164571	0.00488446	0.104085	0	0.0107848	0	0.00425411	0.0130362	0.00383992	0.0137447	0.00415021	0	0.00766816	0.0121111	0.013089	0.0196864	0.0135504	0.0040829	0.00734433
ENSMUSG00000005338	Cadm3	18.194	19.4043	21.7774	13.3546	16.1074	29.6113	23.95	27.1227	31.4599	26.0951	27.8338	29.5447	27.4018	20.1379	22.7358	22.9689	21.3027	13.8432	16.7727	11.736	20.9539	12.3047	9.70133	10.8674
ENSMUSG00000005339	Fcer1a	0.0174353	0	0.0383038	0	0.0788113	0							0	0.0487489	0	0.0384606	0	0	0	0	0.0371603	0	0	0.0340155
ENSMUSG00000005354	Txn2	24.1448	29.989	26.0524	23.4032	21.5749	21.302	23.6356	20.5781	22.2732	21.7574	23.6802	20.7683	19.2644	19.3781	21.4064	17.5738	18.8755	18.6709	29.5339	31.9702	25.8657	37.2472	30.0706	29.2607
ENSMUSG00000005357	Slc1a6	2.3816	0.903491	0.803753	1.10275	3.00305	1.0654	0.884248	1.21031	0.693658	1.67336	1.20339	1.07392	0.864757	0.763547	1.83177	0.743995	1.39219	0.693684	0.91929	0.941545	0.940069	0.72951	0.667818	0.762511
ENSMUSG00000005360	Slc1a3	55.5417	44.3266	41.7655	40.7441	40.0321	45.5352	53.2105	49.4356	40.024	55.6975	51.5585	42.7199	31.3164	35.0908	32.065	28.6771	38.3585	39.409	54.9974	53.6307	42.0368	62.001	54.3638	51.4039
ENSMUSG00000005362	Crbn	8.05411	8.08061	9.01342	8.26069	11.11	9.21996	11.0345	11.2988	12.4482	11.3297	11.4313	11.4513	7.88671	6.45844	7.16838	6.19943	6.39933	6.18685	6.49967	7.72836	6.0386	7.69169	6.42973	5.90092
ENSMUSG00000005364	Il5ra	0.008305	0	0	0	0	0	0	0	0	0.00835479	0	0	0	0	0	0	0	0.00353518
ENSMUSG00000005370	Msh6	1.39412	0.999037	1.34451	1.57738	1.41902	1.19769	1.53325	1.57618	1.56449	1.70959	1.66235	1.6133	0.979644	0.953664	1.00495	0.913817	0.898096	1.11318	0.955885	1.09922	1.08762	0.812154	0.945175	0.800189
ENSMUSG00000005371	Fbxo11	7.0056	8.39757	8.73595	7.18341	7.93214	8.56844	13.4471	10.2015	13.6369	12.0633	11.1541	14.5802	8.89295	6.78876	7.77824	7.45854	7.43449	6.92979	5.7375	5.45698	6.51114	4.21557	4.58556	3.95118
ENSMUSG00000005373	Mlxipl	0.169522	0.204097	0.213406	0.346607	0.287055	0.517961	0.357064	0.230772	0.330707	0.861115	0.435693	0.503557	0.1698	0.362808	0.375693	0.672281	1.07995	0.280137	0.296757	0.24308	0.331021	0.275042	0.354338	0.446559
ENSMUSG00000005374	Tbl2	1.50224	1.46747	1.53755	1.17444	1.82594	1.60095	1.63819	1.5423	1.7919	1.54349	1.72639	1.54801	1.22828	1.28777	1.29552	1.64064	1.45283	0.909483	1.29885	1.00962	1.35408	1.63294	1.26354	1.18811
ENSMUSG00000005378	Bud23	5.09998	8.32552	5.20017	5.62419	15.1235	6.08278	8.15878	5.1045	4.96809	12.6788	5.22207	12.0711	4.34508	4.30397	4.08584	8.02125	4.17068	3.55171	4.59739	5.5324	12.2945	4.20102	4.29259	7.45546
ENSMUSG00000005397	Nid1	0.710627	0.27862	0.612881	0.655331	0.6644	0.37906	0.202171	0.388198	0.333532	0.290314	0.373529	0.403314	0.125594	0.238358	0.181204	0.250857	0.180105	0.244084	0.335786	0.326599	0.335301	0.275501	0.367171	0.442693
ENSMUSG00000005410	Mcm5	0.495715	0.560962	0.577119	0.915058	0.46721	0.487299	0.532976	0.619319	0.62591	0.494092	0.698925	0.596025	0.487822	0.425227	0.579143	0.521861	0.51189	0.468125	0.403012	0.479339	0.402913	0.689836	0.527944	0.527854
ENSMUSG00000005413	Hmox1	1.43052	1.27104	1.40239	2.1395	4.28013	1.71063	1.25592	1.0297	1.19411	1.38421	1.48651	1.57792	0.853085	1.04439	1.02043	0.904601	1.57029	1.1817	1.36037	1.66905	1.28208	3.32935	3.14955	2.88634
ENSMUSG00000005417	Mprip	17.6435	19.7204	18.2639	17.7318	16.1113	20.1965	19.367	18.8443	21.338	21.4513	19.3665	20.1028	15.0599	14.0526	15.4394	14.7827	15.2959	12.7484	13.5998	12.2853	13.6294	11.6166	12.5252	12.0522
ENSMUSG00000005442	Cic	9.80034	9.36754	10.3709	13.4863	12.1766	9.23777	12.0723	13.3338	12.9507	14.6551	11.0055	10.9751	9.05524	9.01248	9.81329	10.2035	10.5198	8.17537	8.3658	7.85087	8.96138	7.03255	8.29011	7.99373
ENSMUSG00000005447	Pafah1b3	4.13337	2.24656	2.93282	2.72283	4.27139	1.99686	2.58967	2.84646	2.03249	2.79163	2.47015	2.12372	1.78514	2.76391	2.24897	2.45739	2.3283	2.60765	3.50563	3.15777	3.46558	3.14819	4.07938	4.20235
ENSMUSG00000005465	Il27ra	0.0582102	0.113206	0.0534816	0.0466647	0.0546925	0.0899359	0.0816691	0.136603	0.0913466	0.138665	0.171561	0.0602232	0.0429508	0.113605	0.0619002	0.170815	0.101424	0.0542322	0.0823475	0.0577413	0.0588776	0.0929498	0.0735647	0.107605
ENSMUSG00000005469	Prkaca	16.9566	17.0285	17.0122	16.6074	15.3276	18.8924	20.3097	19.1568	21.1154	19.0743	17.5819	19.4084	17.242	14.1468	17.6606	16.2304	15.531	15.2185	13.1936	11.4414	15.6107	9.76515	9.29195	10.6805
ENSMUSG00000005470	Asf1b	0.156358	0.114652	0.0516712	0.464974	0.141108	0.319929	0.153447	0.865419	0.0842387	0.134032	0.724653	0.160746	0.0722073	0.0557693	0.0713796	0.0516457	0.357158	0.167935	0.109196	0.0271729	0.0903092	0.0843062	0.30095	0.258915
ENSMUSG00000005481	Ddx39a	1.94503	2.04019	2.3237	2.7551	2.40448	1.93651	1.74996	2.21607	2.13923	1.94472	2.17711	1.99118	1.92553	1.58549	1.80128	1.67367	1.61251	1.66991	1.80986	1.92015	1.73093	2.22908	2.2926	1.97828
ENSMUSG00000005483	Dnajb1	5.70992	4.96683	5.36677	6.31631	4.1074	4.72707	5.83458	5.86933	5.15308	4.44436	5.22952	4.87836	3.57364	3.28657	3.74061	3.79287	3.46171	3.62181	6.88215	6.76939	7.15598	6.02522	5.05839	5.06268
ENSMUSG00000005493	Msh4							0.00592756	0.00934092	0	0	0	0.0197985	0	0.0177595	0.00343502	0	0.0403879	0
ENSMUSG00000005501	Usp40	1.47148	1.5228	1.43166	1.76342	1.81226	1.41815	1.46291	1.79306	1.43356	1.34161	1.87524	1.71307	1.11647	1.05986	1.03322	1.28957	1.08642	1.16011	0.868401	0.882675	0.83013	0.792318	1.1168	1.2095
ENSMUSG00000005503	Evx1							0	0	0.00597241	0	0	0	0	0	0	0	0	0.0135412
ENSMUSG00000005505	Kbtbd4	3.44217	3.32081	3.71218	3.98695	3.94426	3.64747	3.76165	3.98177	3.8325	3.4408	3.18229	3.48451	2.74302	2.435	3.22165	2.5371	2.55404	2.77124	3.59488	4.1232	3.46081	4.25573	4.09158	3.6975
ENSMUSG00000005506	Celf1	8.68298	10.6184	9.2327	9.18846	9.76245	11.3637	15.9467	11.4807	13.92	10.7078	11.6575	11.9545	8.04517	7.81809	8.43638	8.60134	8.25851	6.17871	7.35304	6.95699	9.34104	6.99239	7.69355	7.59142
ENSMUSG00000005510	Ndufs3	25.8256	26.0765	26.7809	29.133	30.6005	28.6781	23.8028	27.2415	26.6985	25.6297	22.6927	25.3513	23.5418	21.4858	24.2606	22.8819	19.0809	21.338	22.4665	23.7868	21.9017	23.5947	21.93	22.3081
ENSMUSG00000005514	Por	8.7561	8.96599	10.1494	11.444	13.3381	10.0245	8.83582	10.557	9.08671	7.75265	7.40296	9.77477	7.18645	7.22065	7.80732	7.60605	8.19003	9.78919	6.51459	6.66123	7.24131	4.53522	5.21529	6.09536
ENSMUSG00000005533	Igf1r	2.18714	1.9752	2.38484	2.38776	2.80153	1.90063	1.83861	2.24521	2.35948	2.41366	2.67021	2.40912	1.71865	1.7356	1.62139	1.5823	1.45488	1.78643	1.36787	1.39785	1.34731	0.9625	1.34581	1.67389
ENSMUSG00000005534	Insr	1.75277	1.60217	1.67168	2.32899	3.07296	1.76159	2.03198	2.17069	2.14711	2.07936	2.08004	2.39974	1.48066	1.48453	1.34281	1.61226	1.45868	1.73097	1.09905	1.04281	1.30968	0.899481	1.16859	1.14559
ENSMUSG00000005540	Fcer2a	0.0593614	0.103833	0.052341	0.0407847	0.127663	0.0517881	0.0963837	0.0970023	0.10385	0.101798	0.0605257	0.0506105	0.0342314	0.0423239	0.0708632	0.0849359	0.0339774	0.042231	0.0190987	0.0360783	0.0843303	0.0071104	0.012871	0.00578057
ENSMUSG00000005547	Cyp2a5	0	0.0243784	0.0765629	0.030926	0.0287193	0	0	0	0	0	0.0323499	0.0276418	0.0295861	0.104182	0.0683139	0	0	0.0137329	0	0	0.0273773	0	0.0381342	0
ENSMUSG00000005553	Atp4a	0.078719	0.01741	0.0668538	0.0114301	0.00816595	0.0344356	0.041697	0.0295484	0.0398431	0.0155338	0.156653	0.012104	0.0216404	0.037404	0.0293312	0.0637924	0.0204188	0.109522	0.169925	0.0629291	0.0753302	0.078679	0.037426	0.0586465
ENSMUSG00000005566	Trim28	11.1215	12.8645	12.6939	13.0936	15.5793	14.4812	12.6538	12.8367	13.2822	14.0365	11.9365	11.6315	9.24612	12.1412	11.7939	11.1965	10.7887	10.8128	10.565	9.10489	11.2689	9.03084	9.0207	9.5225
ENSMUSG00000005575	Ube2m	24.6663	21.495	22.4029	23.4596	22.5472	22.0365	21.2289	19.859	21.4817	23.4385	20.5479	19.7676	19.0027	17.1706	20.1452	19.1328	18.7683	16.8068	20.9211	21.0821	19.8297	20.5753	18.5724	19.6495
ENSMUSG00000005580	Adcy9	2.58803	4.67867	4.42028	3.77115	3.63685	6.75561	5.89374	5.17228	7.64424	5.6206	5.43342	6.96967	5.17986	3.65383	5.57031	5.54883	4.65911	2.78501	2.83238	2.7081	4.07739	2.3568	2.17529	2.16417
ENSMUSG00000005583	Mef2c	8.09805	7.17002	9.20423	4.898	4.38578	7.64013	10.6918	11.497	12.2477	8.945	15.4475	10.7592	6.17456	13.091	7.76104	6.84958	6.29163	6.62401	5.44612	5.70073	8.41857	8.22786	4.91632	4.42874
ENSMUSG00000005609	Ctr9	3.74803	4.39119	4.43482	3.83365	3.27601	4.67139	5.02364	4.72203	5.53829	5.39041	5.02202	5.01734	3.57384	3.19788	3.17067	3.23294	3.35525	2.89691	3.61771	3.1626	3.71994	2.94062	3.27732	2.85051
ENSMUSG00000005610	Eif4g2	34.9074	34.2476	38.6194	45.1442	38.8263	39.1247	40.4443	42.9075	40.9069	39.246	41.9062	40.8839	29.2504	25.2822	26.9856	26.3962	27.3256	28.4035	24.4973	26.4268	24.869	27.2144	26.1733	23.1694
ENSMUSG00000005611	Irag1	0.164346	0.208703	0.214902	0.221237	0.102103	0.154968	0.128951	0.0770573	0.105452	0.093324	0.261516	0.175105	0.0724456	0.238189	0.0760202	0.0737962	0.11156	0.181743	0.117667	0.172367	0.154703	0.0691222	0.277879	0.149411
ENSMUSG00000005615	Pcyt1a	3.091	2.81872	2.92929	3.26378	3.21054	3.10015	3.06621	2.90114	2.79407	2.87357	2.60651	2.7837	1.73193	2.16943	2.00306	1.95169	2.10484	2.80903	2.54461	3.03824	2.81371	2.92328	2.94404	3.03246
ENSMUSG00000005621	Zfp592	1.31465	1.48892	1.76488	1.58846	1.30469	1.59769	1.65134	1.34206	1.91707	2.18526	1.61023	1.46619	1.27909	1.23161	0.958318	1.03602	1.19015	1.00347	1.75596	0.994784	1.15796	1.01726	0.875035	0.948146
ENSMUSG00000005625	Psmd4	26.0281	24.3337	24.1645	24.8654	35.0197	25.0744	23.577	24.641	23.1985	24.3678	29.615	24.5325	20.0783	19.3639	21.4361	19.2146	20.1086	19.2993	23.4986	27.4226	22.9381	28.1701	24.7441	24.9772
ENSMUSG00000005628	Tmod4	0.108917	0.249694	0.027245	0.134786	0.341328	0.278767	0.137107	0.0196822	0.0170549	0.0934781	0.0972048	0.0217851	0.113116	0.0401233	0.122873	0.0604651	0.17404	0.0992426	0.0394725	0.0664616	0.0668287	0.0458605	0.118378	0.401115
ENSMUSG00000005640	Insrr	0.0542589	0.00459473	0.0170847	0.00592742	0.00872636	0.00541704	0.00334129	0.0157016	0.003468	0	0.0163978	0.0425232	0.00594232	0.202204	0.00644157	0	0.010753	0.0100966	0.0252122	0.0286327	0.0299408	0	0.0178547	0.0326566
ENSMUSG00000005649	Cabp5	0	0	0.105995	0	0	0	0	0	0	0	0.0201175	0	0	0.00802885	0	0	0	0.00800637	0	0	0.0744681	0	0	0.0613933
ENSMUSG00000005656	Snx6	7.16181	6.14998	7.41668	7.7492	6.32837	6.25024	7.30496	6.62551	6.81218	7.92371	6.81869	7.21003	4.16409	4.41812	4.64765	4.2335	4.68388	5.20676	5.40004	6.39051	5.05446	6.68358	6.22974	5.92826
ENSMUSG00000005667	Mthfd2	1.22182	1.47285	0.984703	1.07865	1.05842	1.28422	1.4183	1.64772	1.01851	1.11957	1.46968	1.47066	1.30289	1.01458	1.17231	0.962205	1.35978	1.12687	1.18111	1.28775	0.977187	1.38845	1.45325	1.08954
ENSMUSG00000005672	Kit	5.1584	3.47368	3.9928	2.20799	3.65171	4.40838	4.04554	4.46492	5.07284	4.70648	4.4034	4.7571	3.96242	2.90898	4.22393	3.27507	3.3334	2.37192	3.40274	3.57269	5.96796	3.25184	3.22213	2.86464
ENSMUSG00000005674	Tomm40l	13.1409	13.0673	14.3304	13.4762	7.01711	8.36688	14.4372	12.9166	11.0556	14.6396	15.918	12.2018	8.83653	9.39483	10.0295	9.40831	10.8428	8.38902	9.9269	11.3284	10.9197	14.8687	11.3798	11.3799
ENSMUSG00000005677	Nr1i3	0.0111611	0.00830072	0.0094099	0.00489259	0.0894742	0.0186139	0.0341828	0.0217637	0.0451915	0.0512409	0.0380089	0	0.0294982	0.0171586	0.00777544	0.00938935	0.0230259	0.0431892	0.00456843	0.00740394	0	0.0133807	0.0247921	0
ENSMUSG00000005681	Apoa2	0.18918	0	0.336416	0.111383	0.15586	0.113038	0.123668	0.675412	0.52792	0	0.143147	0.0957731	0	0.108986	0.199691	0	0.26814	0.994396	0.770888	0.753625	0.375423	0.381605	0.277168	0.935946
ENSMUSG00000005682	Pan2	1.06028	1.27022	1.11486	1.37693	2.17356	1.17113	1.15203	1.26403	1.31109	1.34838	1.27009	1.29673	0.893146	1.14989	0.883421	1.04507	0.804305	1.07569	0.661307	0.60155	0.779306	0.575152	0.716305	0.741181
ENSMUSG00000005683	Cs	24.7351	22.5003	24.2003	23.0515	21.3394	26.1406	24.7769	23.0266	24.5636	23.8983	24.2721	23.768	19.9391	19.386	20.2843	19.8782	19.2205	18.6715	21.5928	20.6683	22.4272	19.8596	18.9066	18.1308
ENSMUSG00000005686	Ampd3	2.40445	2.01514	1.83435	2.11172	2.50224	2.41492	1.98403	2.00857	1.79817	2.28976	1.78129	1.71734	1.38019	1.86291	1.19613	1.57013	1.96836	1.6862	1.84926	2.31669	1.87025	1.65154	2.42208	2.25899
ENSMUSG00000005687	Bcas2	10.9711	10.4072	11.0778	11.45	12.0929	9.7845	11.2367	11.216	10.4109	10.5852	11.0685	9.58919	6.90056	8.78944	8.02474	8.39191	7.85525	7.24342	9.01524	7.29112	7.76843	8.09378	7.97006	7.98401
ENSMUSG00000005696	Sh2d1a	0.758878	0.492329	0.454514	0.386619	0.93274	0.422048	0.533812	0.535385	0.686748	0.535643	0.658686	0.523351	0.269946	0.40662	0.371433	0.412374	0.326592	0.380887	0.421488	0.49859	0.293767	0.508497	0.451561	0.475676
ENSMUSG00000005698	Ctcf	5.802	6.59237	5.83394	5.69695	5.81623	6.69338	6.75819	7.01617	6.95818	7.07573	7.6646	6.21468	4.83783	4.85018	4.82495	4.82367	4.84314	4.14228	4.38305	3.8208	4.45275	3.71204	3.49551	3.61636
ENSMUSG00000005699	Pard6a	5.01562	4.04445	4.77322	4.47396	6.79515	5.80691	3.7718	5.26756	4.31543	6.70498	4.14686	4.52007	3.27248	3.65971	3.89277	3.86619	3.0844	3.03103	6.80276	4.76821	4.96205	5.51969	3.65924	3.533
ENSMUSG00000005705	Agrp	0	0	0	0	0	0.0322335	0	0.111522	0.0500441	0	0	0	0	0	0	0.0405885	0	0	0.0324973	0.0309224	0	0.0712023	0.0813992	0.035881
ENSMUSG00000005716	Pvalb	20.5107	10.2491	12.8667	15.588	20.5664	11.6093	13.3479	10.8628	9.92381	13.5908	13.8901	10.4407	12.8438	10.4494	17.5527	7.85687	10.8687	7.37141	11.9412	12.6707	11.0084	13.3766	10.0379	7.86991
ENSMUSG00000005718	Tfap4	0.396273	0.482224	0.26096	0.534304	0.51409	0.387384	0.276077	0.405119	0.466489	0.321508	0.392372	0.559074	0.293609	0.390538	0.275383	0.443104	0.304982	0.342972	0.311116	0.258941	0.285178	0.262389	0.305228	0.300026
ENSMUSG00000005732	Ranbp1	16.2306	16.2858	15.3926	14.3751	12.8671	15.7234	17.0936	16.1165	15.8193	17.4592	17.278	15.5626	12.4284	13.0833	14.0451	12.5282	12.3361	12.2492	15.4894	16.3025	14.3472	16.425	15.4387	14.2294
ENSMUSG00000005763	Cd247	0	0	0.144001	0	0.0901806	0.0507948	0	0	0.0604453	0	0.397601	0.00993063	0	0.190137	0.0160298	0	0.0671682	0.0337941	0.0823556	0.18802	0	0.102145	0.00953197	0.0648261
ENSMUSG00000005774	Rfx5	1.74423	1.98717	1.84319	1.64111	2.70106	1.68612	1.48804	1.89357	1.43187	1.14898	1.59357	1.63525	1.13274	1.42991	1.38808	1.4029	1.75223	1.48556	1.54377	1.30263	1.41549	1.46165	1.22597	1.46096
ENSMUSG00000005779	Psmb4	37.7368	35.2073	36.4965	38.2909	44.621	38.1175	33.4886	34.0568	33.9642	36.4579	37.4107	33.2584	30.1014	28.9857	30.8751	28.2427	28.0467	30.1972	48.277	48.0539	42.2795	55.6511	43.1713	46.9873
ENSMUSG00000005800	Mmp8	0.0162334	0.00525999	0.00596491	0.018597	0.0793206	0.106221	0	0	0.0218408	0	0	0	0	0.00551074	0	0	0	0	0.00580023	0.0281831	0	0.0194429	0.0293201	0.0737648
ENSMUSG00000005802	Slc30a4	2.47225	2.36383	2.80772	2.89776	3.88893	2.73601	3.50992	3.85864	3.61153	3.22467	3.30397	4.08933	2.50595	2.47436	2.24002	2.20526	2.20264	2.39343	1.8994	1.94382	2.11178	2.19349	1.93774	1.84853
ENSMUSG00000005803	Sqor	2.14163	1.09883	1.98791	2.89264	3.39392	0.839997	0.825092	0.980324	0.834557	1.57941	1.18644	1.20005	0.889745	0.941356	1.04889	0.712118	0.940347	1.68143	1.14626	1.72556	1.09595	1.54116	1.85563	2.01477
ENSMUSG00000005804	Bloc1s6	3.71454	4.23604	4.87709	3.89579	5.71059	5.22151	6.73758	4.15363	4.17775	5.39991	5.96604	5.73904	3.03792	4.66678	4.38544	2.77546	3.60184	3.209	4.33912	5.57117	5.26866	4.29445	2.92508	3.84139
ENSMUSG00000005813	Metap1	4.41581	4.28145	4.19662	3.99897	3.94642	4.67719	4.34581	4.65193	4.6663	4.48073	4.85664	4.88256	3.44937	3.10915	3.51848	3.23765	3.36239	3.03891	3.91925	3.55711	3.99329	4.51045	3.6451	3.47305
ENSMUSG00000005823	Gpr108	3.84057	2.89989	3.67942	4.79857	5.39006	2.86167	2.69472	3.0044	2.6936	3.03145	2.95588	3.09965	2.46061	2.38484	2.4474	2.4461	2.38759	3.2731	2.90796	3.41182	2.78489	3.50567	4.05253	4.04662
ENSMUSG00000005824	Tnfsf14	0	0	0	0	0	0.0409373													0	0.0130472	0.00788141	0.00899626	0	0.014627
ENSMUSG00000005836	Gata6	0.067697	0	0.0171608	0.0178489	0.0657802	0.0084858	0.00503729	0.00793522	0.0104606	0.0569398	0	0.00877502	0.00448156	0.00792024	0.0283509	0.0171203	0	0.00790791	0.0249824	0.0161494	0.0162444	0	0.0126328	0.0787756
ENSMUSG00000005846	Rsl1d1	6.69284	8.15835	7.20135	7.37353	11.2912	6.63995	7.69151	8.40663	9.04641	9.69963	8.1419	8.5029	6.32223	5.18884	6.54781	4.71857	5.38383	6.02289	6.49574	7.7872	5.5378	9.17728	6.26666	6.30814
ENSMUSG00000005864	Cnga2	0.00413437	0.0120658	0.022796	0.00948272	0.00932167	0.0586191	0.0160611	0	0.0111185	0	0.0473472	0.0279826	0.0142906	0.00420899	0.0075337	0.00454895	0.0283318	0.00420212	0.0132785	0	0.00863525	0	0	0
ENSMUSG00000005871	Apc	9.84144	6.77477	7.22865	5.99537	6.33078	7.24501	11.9893	11.7212	13.6365	15.4116	14.5457	12.4864	8.29629	7.35037	6.73684	7.93141	7.7643	6.60804	5.48844	5.32181	4.78856	5.54405	5.43766	4.80936
ENSMUSG00000005873	Reep5	38.9568	34.0444	41.2732	41.6348	39.8188	34.0582	37.7975	38.131	36.3686	36.9786	39.5622	37.3015	30.7878	26.7301	27.583	27.754	25.8059	31.6855	38.7045	39.7367	37.9443	44.8926	37.9786	39.5792
ENSMUSG00000005881	Ergic3	25.7531	22.0459	24.9688	29.9671	29.2302	22.8387	20.733	22.685	21.109	21.4561	19.8691	20.9128	18.4909	18.034	19.3892	20.7984	18.2526	23.1354	23.5491	23.9567	22.1604	29.7569	25.6854	25.3519
ENSMUSG00000005882	Uqcc1	11.0962	10.8672	11.0201	10.0738	11.6453	10.4999	11.4352	12.0903	11.4972	9.22448	10.866	11.0375	9.35511	7.9968	9.87302	7.47498	8.27215	11.1781	9.51988	11.2382	9.41678	13.4153	9.34393	10.489
ENSMUSG00000005883	Spo11	0.0377432	0.0713478	0.0416301	0.0947339	0.136128	0.0112273	0.0266508	0.0325485	0.00922451	0.0374742	0.00436329	0	0.418188	0.00924088	0	0	0.00783065	0.0244126	0.00367085	0.02106	0.0434701	0	0.0433258	0.0900461
ENSMUSG00000005886	Ncoa2	3.38296	3.64713	3.11211	3.14677	3.12669	3.47247	5.26106	4.92335	4.89427	4.33266	4.19137	4.85571	3.29906	3.64242	3.03718	3.19656	3.48521	2.68504	2.3135	2.38752	3.00476	1.99796	2.21516	1.9538
ENSMUSG00000005892	Trh	0.141567	0.422043	0.203743	0.509164	0.307285	0.142461	0.211758	0.11159	0.0881268	0.0622055	0.0697066	0.111106	0.113344	0.0888551	0.0697214	0.0839755	0.163097	0.165981	0.234707	0.246343	0.114893	0.104438	0.1896	0.297143
ENSMUSG00000005893	Nr2c2	3.97128	3.51653	3.59064	2.7947	3.51801	3.52466	4.67263	5.04592	5.08986	4.70957	5.19329	5.0451	3.25895	3.18195	3.39177	3.30855	3.12336	2.75158	2.41112	2.38177	3.05944	2.20367	2.12518	2.12834
ENSMUSG00000005897	Nr2c1	0.82909	0.803711	0.746233	0.829674	0.897145	0.759609	0.837304	0.983891	0.774671	0.815458	0.725293	0.94556	0.706993	0.604207	0.573826	0.589464	0.696206	0.697756	0.535686	0.552241	0.653769	0.543978	0.599241	0.739252
ENSMUSG00000005899	Smpd4	4.13238	4.3625	4.22549	3.36091	3.50236	5.29995	3.97098	4.80034	5.69227	5.7427	5.50537	6.04545	3.68774	3.7691	2.89246	5.1753	3.78158	2.49415	3.42993	2.48814	3.74631	2.62899	3.8178	4.11306
ENSMUSG00000005907	Pex1	3.134	3.01734	3.58719	2.75797	3.5915	2.59362	3.26014	3.79838	5.05961	4.77836	3.87031	4.37991	2.69251	2.85884	2.61885	3.01623	2.60075	2.25139	1.46706	2.28154	2.51251	2.05634	1.77722	2.16019
ENSMUSG00000005917	Otx1	0.705144	0.343638	0.686764	0.959463	0.838534	0.346369	0.409526	0.46029	0.272113	0.579501	0.383517	0.298559	0.301948	0.346792	0.195595	0.334801	0.239392	0.511169	0.244677	0.350699	0.383281	0.183549	0.355601	0.346003
ENSMUSG00000005936	Kctd20	4.79683	4.4267	4.73097	4.46112	3.72	5.1893	5.02275	4.95776	5.44109	5.04634	5.54334	5.17803	3.60449	3.78807	3.55353	4.22695	3.49345	3.20878	4.64189	3.89283	4.88401	4.01744	4.06701	3.85465
ENSMUSG00000005947	Itgae	0.0256929	0.0156171	0.0212379	0.00736584	0.00363784	0	0.0041787	0.0228993	0.00862616	0.004614	0.00410345	0.0036383	0.0147816	0.00326604	0.00292215	0.0176847	0.0146427	0.00984135	0.0137294	0.00278298	0.00669305	0.0115259	0.00347178	0.0249886
ENSMUSG00000005949	Ctns	1.77083	1.88803	2.49252	2.34646	3.36647	2.15397	2.2602	2.35223	2.45673	1.89188	2.60618	2.5009	1.67577	1.64977	1.76078	2.28256	1.91171	1.96116	1.91616	2.04763	2.43009	2.35501	2.86263	2.46911
ENSMUSG00000005950	P2rx5	0.378862	0.106742	0.12105	0.232721	0.346721	0.106268	0.0782289	0.25788	0.105318	0.10986	0.125915	0.142599	0.0443173	0.128614	0.110144	0.072514	0.119358	0.195315	0.258985	0.238322	0.252817	0.105223	0.17852	0.278018
ENSMUSG00000005951	Shpk	0.552485	0.475153	0.513521	0.53915	0.977733	0.458139	0.484396	0.493853	0.411434	0.437266	0.418483	0.617946	0.442014	0.348671	0.416112	0.422036	0.323504	0.468714	0.401003	0.486678	0.458061	0.284334	0.48461	0.4753
ENSMUSG00000005952	Trpv1	0.0193782	0	0.00622002	0	0	0.0092544	0	0.0472168	0.0114353	0.00692424	0	0.0127451	0	0.00493295	0	0	0	0.12725	0.0273756	0.00737721	0	0	0.0460964	0.0141504
ENSMUSG00000005958	Ephb3	1.14663	1.38353	1.29786	1.16217	0.522397	1.78549	1.53209	1.52598	1.39948	1.37624	1.07711	1.65893	1.23804	0.943508	1.40997	1.24646	1.49286	0.920473	0.617547	0.59932	0.997032	0.386724	0.555037	0.506019
ENSMUSG00000005968	Tuft1	1.32543	0.465402	1.05443	2.37372	3.02627	0.329487	0.936563	0.948151	0.452027	0.503475	0.395205	0.678724	0.526484	0.37847	0.621244	0.643731	0.250346	0.965221	0.396259	0.843163	0.526198	0.27439	0.775385	0.561522
ENSMUSG00000005973	Rcn1	3.32741	1.51815	2.85087	3.20651	2.29602	1.39242	1.63176	2.57619	1.71987	1.90435	2.00283	2.39168	1.27182	1.87877	1.15546	1.31336	1.4988	2.2261	2.48611	2.81528	2.26788	2.54184	2.92368	2.94794
ENSMUSG00000005980	Dnase1	0.535062	0.659732	0.492939	0.712634	0.234136	0.378388	0.64908	0.751799	0.583435	0.668579	0.818969	0.667435	0.446763	0.53295	0.418424	0.456022	0.542795	0.449833	0.527353	0.336392	0.482296	0.386862	0.395815	0.468023
ENSMUSG00000005981	Trap1	7.66705	7.35187	7.46067	7.84761	5.89457	8.03365	7.34661	7.68367	8.25386	6.82679	7.96105	7.85348	6.06081	5.64845	6.46152	5.84092	5.66961	5.15997	6.68655	6.76976	6.02084	7.54469	6.88942	6.615
ENSMUSG00000005982	Naa60	10.362	8.85106	9.28825	9.78946	9.84285	9.21018	9.34975	9.88493	10.1442	9.0276	9.47523	9.75593	7.57003	7.99384	7.50665	7.22499	7.17867	7.56038	8.60788	7.17786	8.58956	6.7565	6.85895	7.23457
ENSMUSG00000005983	1700037C18Rik	0.659837	0.816344	0.958017	0.781348	0.892311	0.550333	0.884444	1.17744	0.405583	0.619529	0.28693	0.775471	0.414478	0.439781	0.874525	0.556791	0.274984	0.296222	0.375998	0.659384	0.508718	1.38769	0.91142	0.561261
ENSMUSG00000005986	Ankrd13d	4.39037	4.0934	3.83051	3.87374	3.19516	4.37625	4.69411	5.09363	5.78401	4.21963	4.63718	5.078	3.93449	4.18279	3.63913	4.10324	4.00685	2.9506	3.82986	2.91347	4.42468	3.25066	3.25615	2.96304
ENSMUSG00000005994	Tyrp1	0.0197543	0.0144059	0.0625199	0.0396188	0.0334095	0.010772	0.0127919	0.0403234	0.0549271	0.0299768	0.018866	0.0334452	0.0398484	0.0150864	0.0270098	0.0144407	0.0112925	0.0468958	0.0405852	0.0205495	0.0258186	0.0192696	0.01605	0.027666
ENSMUSG00000006005	Tpr	6.51633	6.64225	5.8559	5.59939	8.30921	6.27132	10.6591	9.78263	9.05077	9.99551	8.08315	8.29618	5.09521	5.82977	5.52226	6.43445	5.56065	6.52978	3.66407	3.52063	3.56759	4.19719	3.98564	3.86911
ENSMUSG00000006007	Pdc	0.0375298	0	0.0280169	0.0580046	0.00847315	0	0	0	0	0	0	0.0433707	0	0.0129958	0	0	0	0	0	0.0110891	0	0	0	0
ENSMUSG00000006010	Odr4	4.82938	5.21206	4.7868	4.2643	6.36451	4.35491	6.02531	6.71684	5.2732	5.61037	6.14782	6.50641	3.96347	3.21378	4.04149	3.66112	3.74901	3.84534	3.04224	3.73559	3.14008	3.66651	3.28687	3.40407
ENSMUSG00000006014	Prg4	3.35196	0.290395	0.640061	1.33892	9.99264	2.73375	0.0988953	0.124169	0.250007	0.375014	0.467081	0.919273	0.0410822	0.38798	0.229575	0.494434	0.16217	0.268654	0.476544	1.41554	0.978686	1.15298	1.50935	1.94362
ENSMUSG00000006019	Dhx34	0.920269	0.88238	0.861435	1.11069	0.930539	0.905988	0.933829	1.01082	0.858762	0.997938	0.965096	1.09311	0.571244	0.625467	0.629752	0.724476	0.747944	0.777052	0.814022	0.724683	0.691752	0.593617	0.843314	0.866169
ENSMUSG00000006021	Kptn	3.43079	3.65988	3.06698	2.5791	1.91612	3.53885	3.19922	3.46712	4.06982	4.91412	3.60998	4.14514	3.19151	2.76613	2.67172	3.00453	3.10706	3.2023	3.30699	3.03415	3.66298	2.84211	3.38704	3.43175
ENSMUSG00000006024	Napa	21.2892	32.2932	27.4822	23.4807	24.6769	31.0047	29.219	24.9977	32.7496	28.1181	29.0927	27.2394	26.0885	25.3254	27.4024	27.0852	20.4604	17.5186	24.551	22.8468	24.8934	29.5142	23.589	22.7936
ENSMUSG00000006050	Sra1	7.90535	8.77227	9.25952	9.89981	11.4164	9.68979	6.83519	9.42263	6.34786	9.42929	8.36534	8.08825	6.33705	6.32026	7.36101	6.77457	8.17923	6.98585	8.9772	10.3299	9.1966	11.7387	10.2317	10.8439
ENSMUSG00000006056	Calcoco2	0.00884983	0.025755	0.00974565	0.0101094	0.00998524	0	0.0466067	0.0271686	0	0.0126418	0	0.0300526	0	0.0180425	0	0	0	0.0553996	0.0198537	0.0957771	0.00930816	0.0106057	0	0
ENSMUSG00000006057	Atp5g1	108.347	65.6249	95.7886	125.005	88.558	65.1201	69.3173	83.3041	73.234	68.0758	68.8647	71.5039	63.8803	54.5511	76.7091	63.9732	52.1913	87.4871	74.5552	99.3475	77.5408	82.1057	91.2305	89.7089
ENSMUSG00000006058	Snf8	13.3546	13.7679	13.9656	14.6131	11.7563	14.0525	15.1193	12.3026	13.3435	17.3352	15.0112	12.3212	13.2986	10.8631	12.7172	10.3764	11.909	11.6362	11.8055	12.785	11.0515	13.2701	11.2868	12.6467
ENSMUSG00000006095	Tbcb	14.1096	11.9029	14.0188	12.3724	11.618	12.3198	12.3898	11.5015	11.7927	13.1219	12.4352	10.5213	10.4904	9.72248	10.8553	11.3113	9.46211	9.55106	14.9059	15.4332	14.1957	18.3697	15.4649	14.8505
ENSMUSG00000006127	Inpp5k	3.26539	4.13682	3.90637	3.93976	8.33166	5.33517	4.27911	3.92687	4.28537	4.10351	4.51851	4.08835	3.49863	3.83851	3.52104	3.97464	3.05318	2.99144	3.80029	3.36764	4.29697	4.68605	4.0819	4.02874
ENSMUSG00000006134	Crkl	3.68626	3.29351	3.48235	3.52401	2.77037	3.64604	4.0783	4.19445	3.82975	4.56211	3.59833	3.77835	2.63553	2.51877	2.54856	2.37312	2.36435	2.53493	3.5316	3.28318	3.74043	3.33459	3.29951	2.76029
ENSMUSG00000006143	Upk3bl	0.035511	0	0.0388003	0.163813	0.641228	0	0	0	0.193744	0	0	0.0819861	0.0191244	0	0.0329446	0	0	0	0.0392132	0.105573	0.0389182	0	0.236257	0.0322712
ENSMUSG00000006154	Eps8l1	1.12103	1.05494	1.15782	1.47285	1.67253	1.48746	0.686052	0.772647	0.897403	0.949162	1.49731	1.41539	1.59379	0.952251	1.69455	0.941827	0.962657	0.549418	1.08064	0.509432	1.45547	1.58115	0.488854	0.973532
ENSMUSG00000006169	Clint1	4.93141	4.88845	5.37744	5.32934	4.90213	6.06727	5.55847	5.64565	6.69128	5.87465	5.91313	5.93737	3.92519	3.47564	4.37486	3.92721	4.27578	3.67353	3.85346	3.60044	4.78239	3.74043	4.05952	3.99669
ENSMUSG00000006179	Prss16	0.191727	0.160751	0.118287	0.227269	0.08294	0.154124	0.0964278	0.164626	0.161009	0.116848	0.271485	0.198305	0.171609	0.231963	0.257535	0.118717	0.0959996	0.148548	0.187964	0.147916	0.162702	0.251312	0.13211	0.235411
ENSMUSG00000006191	Cdkal1	1.21114	1.4407	1.34254	1.29838	1.12814	1.65001	1.58334	1.66156	1.38295	1.30262	1.51782	1.62684	1.07219	0.983406	0.970741	1.21413	1.11859	0.803458	1.21106	1.4097	1.13713	1.6499	1.68971	1.12871
ENSMUSG00000006204	Cdcp3	0.00544704	0.0159231	0.0285553	0.0821711	0.249684	0.00148547	0.00528771	0.0297936	0.00182877	0.0159585	0	0.0596279	0.0144045	0.0127435	0.0153294	0.0380098	0.00497302	0.0221475	0.00145395	0.0129808	0.00737941	0.00651954	0.0116097	0.0159019
ENSMUSG00000006205	Htra1	37.9433	32.7735	28.6844	27.5024	38.2536	43.6209	29.6255	25.4989	25.4072	33.0035	33.3452	25.0838	23.416	28.8983	24.1837	24.1888	26.6253	26.069	35.8424	30.761	28.3572	36.7511	34.2552	32.0668
ENSMUSG00000006215	Zbtb17	2.24453	2.47826	3.24949	2.57148	2.44572	3.59301	3.60511	3.02969	3.15723	3.01589	2.92933	2.97649	2.41124	2.42616	2.31606	2.55015	2.54315	1.98348	2.39577	2.07435	2.36747	2.16316	2.23756	2.2183
ENSMUSG00000006216	Clcnkb	0	0	0.0183826	0	0	0
ENSMUSG00000006218	Fam131c	0.343015	0.272	0.343241	0.237172	0.175969	0.271971	0.148213	0.276845	0.182215	0.222675	0.319228	0.247364	0.228335	0.159003	0.285132	0.171746	0.131643	0.19012	0.291099	0.153711	0.263001	0.274118	0.192215	0.172189
ENSMUSG00000006219	Fblim1	0.162925	0.0637175	0.179664	0.223113	0.28944	0.108374	0.310116	0.0511385	0.0660511	0.122881	0.50677	0.309769	0.0288804	0.062511	0.209761	0.205137	0.197589	0.27251	0.0626162	0.0670272	0.0853627	0.205102	0.355905	0.469657
ENSMUSG00000006221	Hspb7	0.0185591	0.00451225	0	0.0212749	0.00523108	0	0	0.00946905	0	0	0.0059066	0	0	0.00472418	0	0.00510551	0	0.00943143	0.014909	0.00402629	0	0	0.0100504	0.0180692
ENSMUSG00000006235	Epor	0.954855	1.37475	1.33871	0.697825	0.947411	1.24624	1.5767	1.09247	1.89582	1.56724	1.22427	1.5142	1.25539	1.23096	0.965328	1.29513	0.89526	0.734092	1.24193	0.729575	1.21683	1.07893	0.77188	1.09955
ENSMUSG00000006241	Ccdc159	1.87148	1.53349	1.70981	1.72005	0.859026	1.46061	1.94544	1.78086	2.2973	1.44075	1.79052	1.60396	1.35394	1.37068	0.907826	1.65239	1.63171	1.0295	1.15573	0.95838	1.28253	1.27437	1.58819	1.24201
ENSMUSG00000006262	Mob1b	1.69736	1.45128	1.56953	2.42774	2.2583	1.45508	2.06979	2.52195	2.16772	2.02479	2.08371	2.33295	1.40629	1.51524	1.39603	1.23322	1.17148	1.77539	0.967743	1.22071	1.0957	0.865454	1.04745	1.1693
ENSMUSG00000006269	Atp6v1b1	0.03407	0.00661812	0.0938898	0.00779699	0	0.0594434	0.0353102	0.0268866	0	0	0.0405545	0.0682612	0.0685116	0.0336473	0.0888933	0	0.0996998	0.0230615	0	0.0236737	0.0142897	0.0462899	0.0221763	0.038602
ENSMUSG00000006270	Vax1	0.178969	0.329987	0.0893891	0.184718	0.147056	0.070924	0.105554	0.937052	0.153988	0.139303	0.251171	0.185175	0.0566162	0.0664757	0.164199	0.179411	0.207631	0.628101	0.229139	0.312133	0.242301	0.292834	0.195545	0.301495
ENSMUSG00000006273	Atp6v1b2	55.3633	51.4857	57.9378	46.3763	48.1778	64.8202	58.9718	57.6548	66.1093	60.0913	66.2819	62.8203	56.9734	46.2359	53.108	51.7068	45.0455	39.0885	64.8515	61.0489	69.1704	77.2234	55.5993	55.5511
ENSMUSG00000006276	Eps15l1	4.16802	4.72947	4.65218	4.91256	4.68987	5.109	4.80543	5.37073	5.3613	4.91354	4.89724	5.30314	4.03326	3.68973	3.84754	4.40456	4.11946	3.3914	3.43322	3.44317	3.99396	3.71009	3.67536	3.49175
ENSMUSG00000006281	Tep1	0.484347	0.504186	0.395725	0.996517	1.43492	0.576503	0.504045	0.398478	0.536617	0.550032	0.515788	0.879855	0.378323	0.32848	0.316849	0.530481	0.671809	0.5497	0.321701	0.385989	0.175489	0.594385	0.924083	0.897212
ENSMUSG00000006288	Ttc5	6.15586	7.55573	6.571	6.22154	6.59929	6.98548	6.68988	6.64424	6.415	6.92055	7.16161	6.64573	5.29078	5.73815	4.97012	5.54213	5.3032	4.62605	5.84346	5.51661	5.45183	6.31725	6.07201	6.17963
ENSMUSG00000006289	Osgep	6.24977	7.05214	7.49301	6.71904	2.9368	6.16122	7.21184	6.2685	5.04427	6.51245	8.61857	6.24661	5.50743	5.33101	5.82831	4.08277	4.84232	4.45794	8.05952	7.23427	6.49107	9.93409	7.2911	9.42173
ENSMUSG00000006299	Aamp	23.3354	20.4073	21.8049	24.0636	20.9247	22.2529	21.8947	21.5797	20.4724	22.6038	21.7267	21.2879	17.786	17.2488	19.131	17.6566	17.7727	18.6043	21.0053	20.4334	21.587	20.7974	19.1192	20.644
ENSMUSG00000006301	Tmbim1	4.72625	4.41226	4.34822	7.10929	5.87122	3.9902	6.45584	5.67083	4.20177	7.20552	4.95372	4.39045	3.63365	4.6317	2.98372	3.26187	4.50755	5.65239	5.38699	4.45553	3.65182	4.30653	5.87407	5.21524
ENSMUSG00000006304	Arpc2	29.9181	56.6319	45.7399	47.8964	46.5617	71.5733	53.4539	42.7218	53.5434	52.1392	49.0749	49.4934	42.7356	34.0736	47.3299	44.6389	43.6415	32.0547	36.641	38.1314	35.7003	42.7255	37.7189	38.4334
ENSMUSG00000006307	Kmt2b	2.25368	3.0572	2.31062	2.16555	4.12783	2.71988	2.8077	2.85473	3.2257	2.78361	3.03125	2.59433	2.14051	2.22408	1.99229	2.30035	2.62926	2.63791	1.45397	1.94153	2.6104	1.09457	1.20762	1.64817
ENSMUSG00000006310	Zbtb32	0.031558	0.177811	0.112089	0.0721567	0.053401	0.0344105	0.11245	0.0564777	0.0348684	0.0655883	0.0604381	0.0892421	0.0455448	0.0804019	0.00720364	0.00868657	0.164985	0.0228272	0	0.0479897	0.0331441	0.0892832	0.0901965	0.023055
ENSMUSG00000006311	Etv2													0.0375241	0	0	0	0	0
ENSMUSG00000006313	Upk1a	0.0315345	0.0611212	0.0462794	0.0719462	0.035591	0.0802178	0.013626	0.0861494	0.0992262	0.030024	0.0269049	0.0357389	0.0364614	0.13936	0.0288364	0.046316	0.0847296	0	0.0679412	0.00914414	0.055419	0.025201	0.0800459	0
ENSMUSG00000006315	Tmem147	20.4781	14.8058	23.2214	25.8411	30.3522	16.9115	15.0438	18.2014	17.444	16.9736	15.9173	17.5569	15.2535	14.7403	14.986	13.5909	14.1809	19.6792	21.3211	23.466	18.6591	22.2031	23.1336	26.0044
ENSMUSG00000006333	Rps9	115.553	106.363	112.43	123.555	125.382	99.0428	97.5424	88.7095	85.7273	114.745	112.858	94.3251	74.2541	94.0069	82.4648	78.5971	98.4763	103.75	119.279	111.587	95.14	148.673	153.779	149.584
ENSMUSG00000006335	Tfpt	3.85944	4.67363	4.74996	4.73851	5.05986	3.58377	4.58417	3.90087	4.83653	4.23704	4.80552	4.01434	4.27861	4.03646	3.74849	3.32646	3.72833	3.00871	4.62337	5.11377	5.47058	5.85618	4.6784	5.26493
ENSMUSG00000006342	Susd2	0.614352	0.251674	0.340236	0.438671	0.279971	0.351221	0.324788	0.401311	0.318182	0.376206	0.220915	0.329827	0.207672	0.252185	0.129889	0.17711	0.0869105	0.192944	0.278793	0.246334	0.25976	0.167878	0.212151	0.299014
ENSMUSG00000006344	Ggt5	0.593597	0.168699	0.473558	0.944969	0.673079	0.278096	0.162438	0.237674	0.306318	0.123586	0.25701	0.360331	0.501349	0.165622	0.134528	0.572706	0.17183	0.468884	0.316201	0.358042	0.240829	0.394131	0.349052	0.719045
ENSMUSG00000006345	Ggt1	0.402774	0.168577	0.290144	0.652341	0.908988	0.231497	0.400367	0.306769	0.241961	0.459039	0.30287	0.306005	0.223664	0.310652	0.243824	0.155295	0.257361	0.580304	0.239112	0.434225	0.615413	0.33273	0.42846	0.352125
ENSMUSG00000006356	Crip2	16.1737	11.5805	13.7859	14.5519	13.3561	10.7917	11.0193	11.6594	8.03383	10.2093	10.0564	8.87399	5.92158	9.21731	8.39724	7.7069	8.75298	10.832	12.0853	11.204	11.3397	10.7456	11.6058	11.0455
ENSMUSG00000006360	Crip1	3.03305	2.16425	5.61757	6.02498	4.58068	3.03632	2.31127	0.904088	1.62582	2.0108	0.539048	1.28803	1.44484	1.90491	1.57073	2.66052	2.0596	1.43104	3.75436	5.7344	2.59309	4.04333	3.3144	7.36121
ENSMUSG00000006362	Cbfa2t3	1.48998	1.89679	1.40063	1.2269	0.301696	2.41326	2.13295	1.48066	1.91717	1.44993	1.71911	1.93597	1.30349	1.09433	1.41031	1.29552	1.38829	0.761062	1.60996	1.0149	2.19785	1.04614	0.788025	0.91145
ENSMUSG00000006369	Fbln1	5.40738	1.72244	3.6687	5.89829	5.60709	2.12832	1.57189	1.76203	1.43093	1.65812	1.47546	2.55338	1.02694	1.70483	1.45	1.45712	1.36309	2.44567	2.43316	2.78573	2.36376	1.2987	2.86663	3.59989
ENSMUSG00000006373	Pgrmc1	60.2204	33.9547	44.2316	50.3694	58.0689	35.3783	40.2972	50.7236	41.5228	37.8199	41.4652	42.7945	29.9691	26.0075	29.4671	27.7136	27.4016	38.2781	34.8551	40.364	41.4979	31.411	35.7325	36.9993
ENSMUSG00000006378	Gcat	2.01163	1.27234	2.53101	1.28623	1.27266	1.98412	0.842408	1.14496	0.79284	1.75103	1.28902	1.23616	1.45224	1.03625	1.06132	0.752503	0.955254	0.655363	2.79555	1.79517	1.60448	3.49165	2.2815	2.71448
ENSMUSG00000006386	Tek	0.278056	0.219883	0.299977	0.509004	0.197508	0.24167	0.237122	0.14069	0.205008	0.209949	0.244162	0.254912	0.208934	0.179952	0.104338	0.141172	0.161946	0.150127	0.197393	0.17239	0.105738	0.103686	0.589707	0.177308
ENSMUSG00000006389	Mpl	0.0303999	0.0168969	0	0	0	0	0	0.0221532	0	0	0.0110542	0	0.0297767	0.0132644	0.00791451	0.0047785	0.00742626	0.00655788	0.0138474	0.00376814	0	0.0156016	0.00470254	0.012684
ENSMUSG00000006390	Elovl1	3.62771	3.95221	4.27165	5.38424	4.10364	4.06237	4.50833	4.6482	4.02001	3.99685	4.31792	3.06577	2.9523	3.09412	2.53085	3.33087	3.43743	3.5764	3.72008	3.68499	3.50024	4.88065	5.09604	4.91445
ENSMUSG00000006392	Med8	5.24082	5.26722	5.11689	5.12162	6.24404	6.87165	6.09173	4.81848	5.51642	5.4797	5.84423	5.68857	3.80671	4.236	4.0962	5.87448	4.23682	4.04548	3.3566	3.803	4.24075	4.22711	4.04425	3.34754
ENSMUSG00000006395	Hyi	2.14615	1.81067	2.09551	2.98227	2.43863	1.65951	2.30684	2.3651	1.64641	2.96196	2.33195	2.35381	1.83439	2.27303	1.16982	1.21021	1.56737	1.66558	1.88063	1.97739	2.38943	2.28329	1.70208	2.53618
ENSMUSG00000006398	Cdc20	0.148023	0.204183	0.12873	0.0712588	0.325176	0.144414	0.171606	0.148917	0.125917	0.256002	0.0298379	0.527748	0.188882	0.11115	0.106695	0.102931	0.134097	0.221683	0.0669622	0.13539	0.122715	0.168025	0.0845788	0.129007
ENSMUSG00000006403	Adamts4	1.98567	2.68738	1.72799	3.13487	1.58437	1.86362	5.40626	3.53417	3.086	5.19137	2.99728	2.77221	2.06811	3.08535	1.41804	1.75315	2.85697	3.35709	2.42147	2.20658	1.92692	1.99558	2.40321	1.99812
ENSMUSG00000006411	Nectin4	0.384282	0.337885	0.368036	0.394797	0.586884	0.627948	0.484097	0.442825	0.53969	0.826434	0.550473	0.635796	0.469976	0.415935	0.429817	0.565721	0.447539	0.270828	0.43248	0.405385	0.544165	0.59325	0.539329	0.467005
ENSMUSG00000006412	Pfdn2	12.4285	12.4978	12.0035	11.092	9.17056	11.6189	11.8594	11.8605	11.8635	12.0303	11.5741	10.2866	9.15902	9.95214	8.79184	8.61744	8.9655	9.51663	11.8887	12.0581	11.1114	15.0078	11.1449	10.1786
ENSMUSG00000006418	Rnf114	8.15716	7.84369	7.47173	8.41065	8.8424	7.97543	8.14673	7.97124	7.64691	8.31352	7.53807	7.78387	6.15168	6.42759	6.62714	6.6681	6.82114	6.37043	9.50894	8.92235	7.90932	10.3393	8.50115	8.53545
ENSMUSG00000006423	Steep1	4.82014	5.30534	4.33451	4.79809	4.46397	4.83106	6.39158	5.46338	5.10309	6.06592	6.00681	5.46858	3.76919	3.63739	3.4883	3.19898	3.98876	3.80206	3.78289	4.12617	3.58626	4.68647	4.04929	3.79112
ENSMUSG00000006435	Neurl1a	13.7461	11.8648	12.3881	9.05661	7.49122	12.3054	12.7429	12.473	13.3808	14.186	11.5632	11.0339	10.4385	9.91513	10.9767	10.067	9.91335	8.38786	16.1038	12.284	11.5964	13.4699	9.90392	11.2763
ENSMUSG00000006442	Srm	7.23886	7.2044	7.1256	7.40348	4.65831	7.93912	8.30616	7.54238	7.96646	6.86955	8.47395	8.17057	6.10575	7.06592	7.64237	7.18049	7.78711	6.35195	6.69653	6.60161	7.55466	6.51549	5.85066	5.54395
ENSMUSG00000006445	Epha2	0.265644	0.052085	0.0583396	0.122514	0.134816	0.0961288	0.0652043	0.0513387	0.0253831	0.0449991	0.0640264	0.0461252	0.0543694	0.0640711	0.045859	0.0623271	0.0736009	0.0543882	0.072647	0.038216	0.0492338	0.0527589	0.0953471	0.0612768
ENSMUSG00000006456	Rbm14	3.28273	3.4584	3.63693	3.75314	2.43288	3.60904	3.91152	3.71774	4.00607	3.43424	4.3125	3.8461	2.39602	2.67963	2.78804	2.68765	2.74628	2.48947	2.94489	2.78852	3.28761	2.38459	2.74621	2.74339
ENSMUSG00000006457	Actn3	0.17626	0.0258147	0.0678295	0.101434	0.10635	0.107439	0.0801971	0.0681692	0.0535389	0.0252911	0.039411	0.084846	0.0611693	0.0616144	0.0883828	0.0146019	0.0451542	0.053951	0.176503	0.22018	0.161798	0.100646	0.0814325	0.0662077
ENSMUSG00000006462	A530013C23Rik	0.134345	0.0381275	0.0157656	0.0973249	0.234805	0.335541	0.0541233	0.0952635	0.145343	0.108903	0.0653502	0.104308	0.182453	0.153408	0.0645407	0.0414797	0.02911	0.228637	0.0597092	0.0835342	0.0127822	0.0652543	0.14108	0.033222
ENSMUSG00000006463	Zdhhc24	2.9842	2.99005	3.10373	3.14614	3.84708	3.36265	2.93668	2.85003	3.20855	2.5103	3.39688	3.14292	2.62074	2.2682	2.6063	2.34765	2.26432	2.34563	2.34815	2.22269	2.6741	2.60754	2.40922	2.72143
ENSMUSG00000006464	Bbs1	3.26646	3.90984	3.62604	3.35814	2.01716	3.22425	2.56028	3.66554	2.8091	2.80367	2.66591	3.40935	2.10738	2.10024	1.90353	2.03405	2.37097	2.72523	2.18652	2.2148	2.30709	1.97792	2.12454	2.07115
ENSMUSG00000006469	Slc34a3	0.0122556	0.0119082	0	0.0350791	0	0.0133649	0.079377	0.0375553	0.0247415	0.0175136	0.00781136	0	0.0141362	0.0499346	0.00558946	0	0.00701663	0.0186833	0.0394382	0	0.00641869	0	0	0.0804927
ENSMUSG00000006471	Ndor1	2.00554	2.7188	2.48864	2.01984	3.83211	4.07233	3.39405	3.73202	2.62563	3.29124	2.52022	3.2366	2.02238	2.45567	2.49056	2.77765	2.20593	1.93322	2.40847	1.4315	2.43575	1.65874	1.85217	2.04157
ENSMUSG00000006476	Nsmf	74.4348	94.7711	87.3295	70.0638	68.9292	100.393	86.2467	69.1544	88.8431	93.7729	87.8574	74.5898	73.3198	66.677	77.2276	69.3805	64.3632	47.0157	103.317	74.23	74.116	86.0256	75.9138	82.3422
ENSMUSG00000006494	Pdk1	4.15654	3.08755	3.44344	3.3819	3.9565	3.10871	3.63744	3.95674	4.12112	3.51235	4.23037	4.05531	2.33549	2.61578	2.4512	2.147	2.4272	2.59155	2.92882	2.64507	2.93218	2.89208	3.41795	3.58701
ENSMUSG00000006498	Ptbp1	9.80736	7.14485	5.51634	10.5049	17.9209	4.51016	5.18633	8.5541	3.0215	6.50937	6.10585	7.62828	4.69567	4.459	4.53263	5.05964	6.39605	8.65454	4.92897	5.2499	5.95013	8.74	11.6018	8.25918
ENSMUSG00000006517	Mvd	2.83878	2.59225	2.51034	2.00192	1.31708	2.17983	2.77691	2.35536	3.41452	4.1356	3.16531	2.97614	2.01282	2.16777	2.15404	2.30681	2.60668	2.21851	3.09355	3.52315	3.21714	3.59315	2.87398	2.89766
ENSMUSG00000006519	Cyba	2.72565	2.84777	3.64956	6.48091	4.53751	7.10972	2.97584	2.27357	1.96096	6.98442	6.20475	4.92696	1.76773	2.01592	2.30764	3.09323	5.68065	4.04142	3.65637	2.618	2.53376	6.51994	9.59854	9.23751
ENSMUSG00000006522	Itih3	5.64078	3.77753	4.0534	5.51914	5.47805	6.3439	3.04656	3.68143	2.73899	4.57313	3.78604	3.72176	2.70871	3.30702	2.37451	1.65864	2.58581	3.75245	5.1034	4.98908	3.76849	6.16138	4.01793	4.41123
ENSMUSG00000006526	Stimate	1.99047	1.94699	1.96205	2.39006	3.10872	2.36082	2.13564	2.13511	2.3189	1.95327	2.63052	2.60375	1.67151	1.55372	1.97405	1.8204	1.37132	1.50036	1.63585	1.5608	2.34133	1.12905	1.94642	1.62459
ENSMUSG00000006527	Sfmbt1	1.14792	1.2991	1.21789	1.53162	1.70931	1.51148	1.9612	1.76634	2.02864	1.69253	1.66921	1.69384	1.38454	1.22341	1.30869	1.20457	1.2824	1.07652	1.02994	0.945536	1.09427	0.787886	0.855537	0.809783
ENSMUSG00000006538	Ihh	0	0.0257662	0.0116873	0	0.023909	0.0115622	0.0141035	0.0703512	0.0142634	0.0303045	0.0270094	0.0179545	0.00611159	0.0161952	0.0241649	0.0408365	0	0	0.0170446	0.0184054	0.0221827	0.0317446	0.0516975	0.0103231
ENSMUSG00000006542	Prkag3	0	0.00660211	0	0.0155563	0.0460002	0.00493152	0.00880609	0.0046137	0	0.00646314	0	0	0	0.00460383	0	0	0.00516694	0.00690814	0.00484268	0.00392365	0	0.00814328	0.014868	0.00440229
ENSMUSG00000006546	Cryba2	0	0.294355	0.0672697	0.241431	0	0.167345	0.0399772	0.223478	0.167351	0.131334	0.120214	0	0.143779	0.0315265	0	0.203916	0.10904	0	0.0337838	0.161823	0.0668791	0.110927	0.0679212	0.0300477
ENSMUSG00000006567	Atp7b	0.209396	0.195115	0.17079	0.182021	0.16825	0.103282	0.162629	0.179886	0.119844	0.153612	0.127167	0.133283	0.132	0.127824	0.0811821	0.14018	0.0933062	0.162873	0.0972482	0.108896	0.115591	0.08446	0.137754	0.0939169
ENSMUSG00000006574	Slc4a1	0.00267275	0.0286257	0.0176919	0.00920666	0.0150615	0.00874594	0.00692036	0	0.0179575	0	0.013586	0.0240941	0	0.0135995	0.00486624	0.00293998	0.0030469	0.0163002	0	0.016222	0.0139254	0.0319971	0.0520288	0.0858471
ENSMUSG00000006575	Rundc3a	44.8036	43.0891	41.3677	36.6462	28.52	45.4807	52.0165	47.2419	50.7489	51.1725	49.2339	39.9255	36.1934	33.3003	39.2242	35.9582	34.9137	28.5904	42.6543	38.9241	39.9753	43.954	36.6834	33.7989
ENSMUSG00000006576	Slc4a3	10.6014	5.46662	7.26136	6.97964	6.21945	7.32839	7.65958	9.8134	7.46498	7.66612	8.46886	7.37576	6.29557	7.10506	5.65044	6.40621	5.66862	5.39218	5.40585	5.34785	5.87177	4.20548	4.35587	4.35902
ENSMUSG00000006585	Cdt1	0.238698	0.219366	0.229519	0.436764	0.290245	0.173969	0.402352	0.224881	0.12919	0.183292	0.282085	0.284527	0.097416	0.199084	0.103999	0.121007	0.25204	0.167599	0.0786166	0.0795515	0.262879	0.0658457	0.139071	0.156348
ENSMUSG00000006586	Runx1t1	0.62728	0.725496	0.883071	0.587212	0.221294	1.02601	1.22822	1.03901	1.10203	0.956543	1.01928	1.1177	0.929139	0.542424	0.880431	0.704442	0.746946	0.370221	0.405233	0.423281	0.680482	0.61917	0.309331	0.250757
ENSMUSG00000006587	Snai3	0.0176023	0	0	0	0.00993021	0.0191922							0	0.0179429	0	0.0193838	0	0.00894378	0	0	0.00925626	0.0105472	0	0
ENSMUSG00000006589	Aprt	9.46747	9.29219	11.5191	9.3616	8.84943	10.7362	8.05353	8.06821	9.50423	9.34631	10.218	9.41716	7.98517	7.42	9.0085	7.66429	7.30769	7.59813	11.4115	12.9197	11.8079	14.8628	12.0199	13.3618
ENSMUSG00000006599	Gtf2h1	3.46683	3.60332	3.47964	3.90514	5.10016	3.76968	4.69492	4.25951	4.28763	3.95895	4.40773	4.57507	3.05424	2.81454	2.68489	2.607	3.00687	2.33382	3.0562	3.08854	3.07248	2.7636	2.74364	2.33559
ENSMUSG00000006611	Hfe	1.22543	0.952521	1.6012	3.6519	5.38065	1.10175	0.536359	1.13589	0.70429	0.917956	0.664003	1.25627	0.785039	0.510893	0.959841	0.589817	0.513188	2.34544	0.865005	1.42148	0.915891	0.976349	1.82391	2.71265
ENSMUSG00000006638	Abhd1	0.303468	0.33752	0.371058	0.358788	0.532856	0.404344	0.364289	0.472329	0.439699	0.625956	0.374236	0.344113	0.29902	0.389802	0.164515	0.334332	0.362735	0.251255	0.363494	0.361879	0.261022	0.309924	0.354783	0.262889
ENSMUSG00000006641	Slc5a6	6.75484	1.50466	5.05319	9.17965	9.07941	1.43898	2.34156	3.63437	2.12328	2.61267	1.93647	4.19118	3.17234	2.85913	2.88979	3.21839	2.16022	4.75911	2.33711	3.62655	3.57822	1.78887	2.39646	4.49315
ENSMUSG00000006642	Tcf23	0	0.0115949	0.0098543	0.0102544	0.0469861	0.0292307	0	0	0.00400181	0.0297995	0.00757007	0.00671225	0.0102859	0.00303046	0.00542238	0.0131023	0.0101876	0.00302661	0	0.00774648	0.012417	0.00712989	0.016105	0.00869507
ENSMUSG00000006649	Nphs1	0.316527	0.135906	0.14027	0.119262	0.316939	0.200351	0.170252	0.110954	0.115388	0.104392	0.142974	0.113312	0.07894	0.0939166	0.121982	0.0492387	0.115099	0.0829098	0.109052	0.117011	0.0603605	0.176233	0.13454	0.0819208
ENSMUSG00000006651	Aplp1	138.903	147.65	144.289	157.162	141.466	166.311	170.95	157.139	163.806	175.952	154.089	145.956	136.163	142.824	138.753	130.486	139.878	128.201	171.137	145.232	166.199	146.429	143.687	135.117
ENSMUSG00000006673	Qrich1	9.43088	10.7671	9.87663	10.0097	11.5483	11.7574	11.3866	12.4685	12.8011	11.6124	12.4343	13.2893	11.172	8.60456	9.73151	10.9225	10.1579	7.36137	7.85122	7.14277	8.37721	7.74979	6.90323	7.16805
ENSMUSG00000006675	P4htm	8.53694	9.01225	8.95202	8.82422	9.82966	11.779	9.72536	9.13645	10.7835	8.76222	9.16703	8.8928	8.2981	7.77271	8.2559	8.52712	7.79844	6.46027	8.2207	6.03425	8.04231	5.98513	5.07411	5.70359
ENSMUSG00000006676	Usp19	13.6191	13.723	12.4088	14.5459	16.4879	14.2767	14.1057	15.3075	15.4158	14.1974	13.7459	12.9764	11.0462	10.4973	11.19	9.85974	10.0334	11.2628	9.08316	7.54886	9.92644	5.86425	8.47585	9.0474
ENSMUSG00000006678	Pola1	0.403495	0.203222	0.252517	0.345346	0.229482	0.209391	0.287552	0.313163	0.370774	0.352891	0.436082	0.326052	0.216928	0.23972	0.179702	0.308299	0.237748	0.342099	0.191814	0.284941	0.147202	0.260533	0.249851	0.214004
ENSMUSG00000006699	Cdc42	44.0188	46.6066	48.1104	46.773	53.777	48.3937	49.6033	46.0245	48.6171	50.4542	49.9457	50.5986	38.8864	34.4045	36.9223	34.1161	33.2939	35.5174	48.0306	53.8284	45.0554	58.5965	49.405	50.5234
ENSMUSG00000006705	Pknox1	1.11396	1.21717	1.51557	1.09112	0.767391	1.45833	1.56395	1.29738	1.46396	1.62795	1.43352	1.35243	1.03854	1.23871	0.705146	0.954196	0.96302	0.864893	1.55798	1.36553	1.152	1.23942	1.34408	1.27537
ENSMUSG00000006711	D130043K22Rik	1.51077	1.81832	1.76316	1.2978	1.03238	2.05261	2.17554	2.21386	2.50231	2.07552	2.87168	2.51352	1.619	1.409	1.5186	1.42169	1.46172	1.09934	1.24408	1.45486	1.99552	1.41085	1.30379	1.24528
ENSMUSG00000006715	Gmnn	0.922019	0.48025	0.546747	1.25392	0.854537	0.84393	0.550518	1.20202	0.574026	0.683967	0.80818	0.798813	0.321232	0.565407	0.559012	0.241693	0.407628	0.468312	0.620626	0.69778	0.608577	0.767543	0.518362	0.593699
ENSMUSG00000006717	Acot13	27.0382	32.0278	27.5057	25.6954	25.5225	29.2388	26.4725	22.8902	28.9964	24.6672	28.0509	22.5327	20.3598	18.3292	21.6392	19.9627	16.853	17.5551	30.2185	32.7591	27.1084	39.0495	29.7338	29.2758
ENSMUSG00000006720	Zfp184	0.25886	0.211458	0.237326	0.249684	0.353761	0.245241	0.279193	0.313115	0.377284	0.154706	0.388574	0.381174	0.220931	0.412593	0.115903	0.122248	0.148307	0.272677	0.105747	0.207656	0.122735	0.15865	0.183095	0.0961535
ENSMUSG00000006724	Cyp27b1	0.0536448	0.0322592	0.060973	0.0190085	0.0187121	0.036194	0.0555842	0.0282389	0.0595401	0.0474314	0.0281894	0.0562148	0.0255124	0.0218526	0.00504375	0.0487012	0.0316445	0.0224871	0.0237195	0.0139697	0.0535087	0.0321252	0.0239797	0.0313406
ENSMUSG00000006728	Cdk4	7.98041	8.15188	8.10177	8.19198	10.0177	6.88014	6.99641	7.26624	8.63571	8.55716	7.18454	7.9785	7.10391	7.73409	6.82626	5.69106	6.40296	6.16152	7.76992	10.0987	8.23161	10.2634	9.02981	10.3875
ENSMUSG00000006731	B4galnt1	9.03492	11.0736	11.3119	9.43672	6.29135	13.6536	12.1916	10.4756	13.0901	10.9541	12.0872	13.1129	10.146	8.84831	11.2956	10.9849	10.3839	7.2254	8.44608	6.60392	9.57338	6.95244	6.36914	5.52493
ENSMUSG00000006732	Mettl1	1.18468	1.39544	1.48295	1.31715	0.965815	1.26154	1.14744	1.04005	1.44697	1.10223	1.34074	1.44222	1.10188	1.05038	1.04351	1.04395	0.981244	0.909985	1.00314	1.11077	1.0545	0.78792	1.24682	0.829814
ENSMUSG00000006736	Tspan31	11.1756	9.86617	12.3138	13.7155	12.6554	10.345	9.36488	10.6216	9.32521	9.72226	10.7933	9.30665	7.28345	8.20797	8.37836	8.69683	9.06029	9.88124	10.8581	13.0092	10.0453	12.5277	12.5225	13.7052
ENSMUSG00000006740	Kif5b	14.2284	12.8389	13.134	13.5208	10.9595	12.1107	22.7981	20.1747	17.7214	22.8404	20.1242	19.0694	11.6632	12.5748	10.497	9.33035	13.2131	14.0824	9.50074	9.57158	7.60082	10.7364	10.2026	8.68338
ENSMUSG00000006763	Saal1	0.832491	1.24663	0.925145	0.854213	0.658924	1.11518	0.836579	0.996814	1.17646	0.953355	1.01396	1.02935	0.691984	0.768838	0.859934	0.75639	0.696195	0.622695	0.787454	0.926769	0.891102	0.861227	0.856256	1.05777
ENSMUSG00000006764	Tph2	0.133165	0.196621	0.179439	0.333491	0.144583	0.102199	0.172462	0.145979	0.192392	0.296067	0.238652	0.150304	0.153497	0.130576	0.0944089	0.130257	0.129691	0.0952415	0.0845475	0.107011	0.0721958	0.159481	0.187002	0.129656
ENSMUSG00000006777	Krt23	0.314829	0.00898041	0.203915	0.26435	0.783634	0	0.0240016	0.0853041	0.0249599	0.0264531	0.177555	0.0104846	0.010699	0.0660806	0.0338454	0.0101977	0.0106456	0.24465	0.0298885	0.104662	0.0292359	0.0221952	0.140893	0.0631506
ENSMUSG00000006782	Cnp	39.4915	58.1935	44.1927	61.5389	36.2173	36.4157	83.0861	57.7331	50.0433	87.7203	55.8148	40.4246	42.5538	62.3364	28.9756	31.2203	52.8976	63.7877	54.6963	51.0515	43.4213	51.4487	57.1065	48.1875
ENSMUSG00000006784	Odad4	0.553124	0.623965	0.719441	0.831857	0.755256	0.105529	0.398268	0.526125	0.678075	0.312543	0.170025	0.31513	0.194072	0.216012	0.200452	0.237737	0.35779	0.779678	0.152488	0.183616	0.236974	0.303194	0.364163	0.584661
ENSMUSG00000006800	Sulf2	7.90215	6.92515	5.63883	6.04859	8.27354	6.75091	8.59873	8.73177	7.79264	8.94551	7.46832	8.36926	6.9306	6.94822	5.37011	6.13083	6.68606	7.03632	5.55152	5.06468	7.33088	4.70844	5.49635	5.67613
ENSMUSG00000006818	Sod2	13.4212	12.1581	14.5194	18.7208	13.1398	14.1894	14.3461	14.6485	13.4701	13.6413	12.158	14.4505	11.4094	8.89384	11.1099	11.5041	6.7053	10.4888	12.5055	15.4154	12.7607	14.376	12.4612	13.569
ENSMUSG00000006850	Tmco6	1.32172	1.85568	2.09276	1.62506	1.5602	1.86177	1.33752	1.6628	1.52848	2.18676	2.43235	1.38835	1.37537	1.54748	1.35021	1.29475	1.72149	0.968993	1.39146	1.35832	1.54154	1.43842	1.54568	1.79435
ENSMUSG00000006906	Stambp	3.48232	3.65328	3.51077	3.52772	3.97575	4.352	3.73196	4.1214	4.2106	4.93531	4.0068	4.40986	2.8303	3.01939	2.885	2.98412	3.02037	2.63204	4.22379	4.21963	4.11801	5.04886	3.67716	3.77292
ENSMUSG00000006920	Ezh1	6.02527	6.82898	6.63826	5.76688	9.08098	9.06598	7.30905	7.10843	7.25061	7.72697	7.3052	6.61176	5.2355	5.52665	5.53014	5.52084	4.80322	4.76101	6.75926	6.32755	7.1158	7.67861	6.66931	6.61023
ENSMUSG00000006930	Hap1	19.7839	8.81226	7.46516	7.25236	9.72666	8.55466	8.29667	18.6148	8.791	8.95926	8.58977	7.97354	7.02823	8.58738	5.90092	7.27988	6.99924	12.1505	12.7246	8.76079	14.5116	8.29359	8.437	10.952
ENSMUSG00000006931	P3h4	2.59918	2.1374	2.84424	4.54459	3.8182	1.85612	2.36397	2.4792	2.00131	2.92402	2.01306	2.01307	1.60887	2.1969	1.55815	1.56908	1.74494	2.67279	2.94625	2.72112	2.20771	2.56878	3.34462	3.41076
ENSMUSG00000006932	Ctnnb1	56.3418	48.8165	52.3445	57.8125	53.896	49.5198	56.9532	56.6784	54.0198	58.3645	56.3328	58.0084	39.5934	40.5396	37.9948	40.1492	39.9957	45.0175	50.5489	51.0744	46.9658	54.236	53.5489	52.1773
ENSMUSG00000006941	Eif1b	24.6327	29.1244	28.7007	26.9133	26.7029	37.2573	30.4308	25.0602	27.9246	30.6835	29.1229	29.1947	27.3535	22.2949	27.4551	26.1852	20.7831	19.6668	26.9566	25.0795	25.4412	25.9602	22.062	21.0481
ENSMUSG00000006948	Klk4	0	0	0	0.0142762	0	0													0.0135309	0	0	0	0	0
ENSMUSG00000006958	Chrd	4.4839	6.96827	4.39414	4.31763	4.46617	7.9736	6.34909	4.96125	5.99614	5.22436	5.82108	6.60667	4.50498	4.24824	4.27022	4.88869	3.81217	1.83736	3.30641	2.55632	4.42751	2.73738	3.99136	3.39384
ENSMUSG00000006998	Psmd2	18.404	18.1897	18.7856	19.6171	23.5803	20.6081	21.4571	20.5613	22.8139	20.1653	20.7096	21.9384	16.1555	14.7745	16.8355	15.4	14.7374	14.8332	16.5248	18.5137	18.0692	19.1825	15.8838	15.5785
ENSMUSG00000007021	Syngr3	18.0211	14.4675	16.4141	13.0318	8.32116	16.6391	17.231	18.7592	18.3706	16.5187	17.3619	18.2943	14.525	12.6681	15.2901	15.3193	13.9654	9.98458	12.6683	10.1355	16.8424	9.52782	8.06999	7.61019
ENSMUSG00000007029	Vars	3.00754	3.3978	3.27403	4.37357	4.72846	4.42265	2.93174	3.84088	4.24275	4.47365	3.2302	3.26963	2.92211	3.63128	3.7227	3.5887	3.46257	2.9016	2.15232	1.81693	2.44091	1.7534	1.95353	2.5646
ENSMUSG00000007030	Vwa7	0.0396123	0.0385651	0.0136694	0.0714644	0.111615	0.0123448	0.025642	0.020186	0.011407	0.036407	0.0647303	0.0286983	0.0130307	0.00945896	0.030912	0.0186746	0.0322618	0.0316354	0.0211771	0.0196277	0.0117963	0.00741806	0.0306031	0.0521464
ENSMUSG00000007033	Hspa1l	0.571424	0.797248	0.892393	0.739554	0.530969	0.946308	0.82918	0.772396	1.06061	0.862047	1.21985	0.979653	0.774701	0.625027	0.805577	0.675438	0.792797	0.478591	0.521709	0.702671	0.691889	0.487942	0.739592	0.607912
ENSMUSG00000007034	Slc44a4	0.0646463	0.0285559	0.0194325	0.0431436	0.119293	0.0387589	0.00767288	0.0300097	0.0239146	0	0	0	0.00683174	0.0120669	0.00540253	0.00651969	0.00678098	0.0716741	0.019058	0.0408201	0.0124057	0.0283814	0.0449528	0.0572287
ENSMUSG00000007035	Msh5	0.0153483	0.058458	0	0.0440932	0.294513	0.0339779	0.325949	0.0302204	0.0148044	0.0579862	0.0103071	0.0532731	0.0283507	0.0224118	0.140633	0.0168585	0.0268174	0.0160833	0.0187116	0.00418439	0.0269382	0.033531	0.0581782	0.0700063
ENSMUSG00000007036	Abhd16a	12.0411	11.2681	11.3109	12.1741	15.2705	12.6414	13.7765	11.7526	12.7293	12.9821	12.5848	13.0559	10.3342	11.2566	10.7332	10.6821	10.5806	9.75507	13.2331	10.23	10.2993	9.56482	11.1943	9.78448
ENSMUSG00000007038	Neu1	4.2742	3.99871	4.97197	5.24662	5.43603	5.44258	5.00309	4.69597	4.93076	4.86414	5.14342	4.94093	4.43974	3.99927	4.22899	4.35985	3.62542	3.72614	3.92533	3.3951	4.23465	3.39914	3.25975	3.69692
ENSMUSG00000007039	Ddah2	4.8463	3.01658	2.97876	3.68306	3.87364	2.02147	2.58336	2.74506	2.34211	3.35468	2.1314	3.13236	1.79066	2.55675	2.46094	1.7793	2.55522	3.11535	3.26051	3.77011	2.43271	3.28811	3.66317	3.66403
ENSMUSG00000007041	Clic1	3.40887	2.405	2.96431	5.24881	5.68868	3.22168	1.76482	1.8386	1.40059	3.44264	2.86847	3.0623	1.40865	1.70718	1.46602	1.69964	2.14734	3.52098	2.09598	3.32902	1.81733	4.43663	5.78828	6.3404
ENSMUSG00000007050	Lsm2	2.87522	2.16055	2.98044	3.62039	2.59958	2.1971	1.58158	2.24627	2.63857	2.19096	2.51415	1.98852	2.05427	1.9204	2.0368	1.88187	2.45408	2.0913	1.96095	1.39174	1.96445	1.7824	1.80647	1.99338
ENSMUSG00000007080	Pole	0.115012	0.111663	0.107635	0.317256	0.284962	0.162079	0.299244	0.203429	0.0815573	0.178904	0.293998	0.145736	0.30455	0.0862689	0.0524659	0.119184	0.101658	0.210432	0.13386	0.136872	0.0546418	0.0988643	0.0959349	0.0528219
ENSMUSG00000007097	Atp1a2	97.5364	63.592	79.4214	80.9244	105.211	70.4957	74.9894	70.9275	61.4545	75.6037	78.9739	77.076	46.8469	62.6073	50.4073	49.9477	60.363	60.3098	73.3736	68.3739	58.914	67.3463	69.7861	66.3826
ENSMUSG00000007107	Atp1a4	0	0.00699745	0	0	0.190482	0.00392143	0	0	0.00966659	0.00513971	0	0	0	0.00365972	0	0	0	0.00365436	0	0.00311861	0	0.0129147	0	0
ENSMUSG00000007122	Casq1	0.401933	0.382337	0.213314	0.749783	1.07243	0.307825	0.527011	0.440431	0.286638	0.125946	0.477577	0.221262	0.143463	0.401603	0.178323	0.139138	0.143638	0.412516	0.251947	0.18486	0.116319	0.296653	0.277591	0.165096
ENSMUSG00000007207	Stx1a	10.9737	8.72936	14.1035	6.95163	4.29036	10.9732	10.3671	10.7705	13.5372	12.7314	15.6151	12.9876	10.695	11.9218	9.60766	10.295	8.74401	5.35032	11.6554	9.45987	13.2575	12.7901	9.09436	7.249
ENSMUSG00000007209	Ceacam9							0.129678	0	0	0	0.0976932	0.0122015	0.0124477	0.103658	0	0	0	0.0328133	0.0115985	0	0	0	0	0.0104896
ENSMUSG00000007216	Zfp775	0.567639	0.440347	0.450069	0.509076	0.673107	0.557875	0.493767	0.413035	0.482352	0.635116	0.499811	0.506486	0.354032	0.499468	0.409158	0.424691	0.453023	0.44174	0.401509	0.394814	0.422382	0.417663	0.441323	0.512228
ENSMUSG00000007279	Scube2	0.090769	0.0645522	0.0389414	0.0680987	0.0903955	0.11804	0.0282357	0.071193	0.0750867	0.0998148	0.110993	0.0787256	0.0482514	0.0264459	0.0388362	0.0614517	0.047808	0.0212904	0.0485571	0.0393645	0.0400656	0.0333567	0.0264449	0.0339837
ENSMUSG00000007338	Mrpl49	6.3379	4.53779	6.03316	6.24454	4.55697	6.42849	5.25582	5.72039	5.58848	4.82217	6.29494	6.0128	4.52343	4.34607	5.09198	4.82734	4.64303	4.68106	6.15011	6.97158	6.00219	7.22137	6.1666	6.12195
ENSMUSG00000007379	Dennd2c	0.0403317	0.0569213	0.0332559	0.0723158	0.0948245	0.0317002	0.0349916	0.0419495	0.0325398	0.0777652	0.106372	0.0888705	0.0257913	0.0629092	0.0297944	0.0489997	0.0621838	0.0474266	0.0638501	0.0413189	0.030636	0.079908	0.0581902	0.0859847
ENSMUSG00000007411	Mark3	6.19513	7.26367	7.08524	6.80809	7.46586	8.59273	8.00058	8.25505	7.77378	7.84996	7.97246	7.9599	5.84789	5.99385	5.7613	6.10022	6.31217	5.15622	5.97625	5.2901	6.51667	4.93486	5.53802	5.49858
ENSMUSG00000007415	Gatad1	11.8076	14.0917	13.1114	13.374	11.1569	14.264	15.7871	13.133	12.0779	12.5496	11.9214	11.1382	11.6179	10.5145	11.7088	10.9436	9.80595	10.615	15.2252	13.8146	14.0103	14.4932	12.4188	11.9217
ENSMUSG00000007440	Pcdha10	0.311068	0.370517	0.402485	0.125956	0.189151	0.38813	0.379509	0.481062	0.36079	0.342375	0.761867	0.408395	0.489395	0.309687	0.254594	0.408602	0.448759	0.25477	0.196098	0.194004	0.491723	0.265214	0.188715	0.163353
ENSMUSG00000007457	2310003L06Rik	0	0.0174165	0	0	0	0	0	0	0.0120982	0	0	0
ENSMUSG00000007458	M6pr	11.829	12.4448	13.2154	14.8944	15.6555	11.716	12.3977	13.2826	11.8896	13.4563	12.7086	12.3645	9.96214	9.82417	9.64638	9.71583	10.5266	11.6268	11.7314	12.5848	10.7146	12.9789	12.9987	12.8923
ENSMUSG00000007476	Lrrc8a	3.15102	1.98937	2.00676	2.70435	6.23066	3.25414	2.5794	2.48094	2.20533	2.81998	2.44749	2.27325	1.67835	1.87358	1.94307	1.78201	1.9879	2.06238	2.37157	2.18225	2.48487	2.29713	2.25005	2.3331
ENSMUSG00000007480	Mc5r	0.0861237	0.0808406	0.101789	0.0988551	0.0589365	0.0469687	0.0517699	0.0470303	0.0744105	0.0527682	0.0351914	0.0832082	0.109797	0.0845221	0.050413	0.0406035	0.0245577	0.059401	0.0789489	0.06135	0.112247	0.0405078	0.0598938	0.0449092
ENSMUSG00000007564	Ppp2r1a	50.3009	53.7984	55.4813	49.9364	48.7017	72.3825	57.9207	57.7668	63.6962	57.7719	54.5602	59.1414	52.7894	45.3249	57.3615	54.8041	52.4743	40.1301	52.3873	45.3116	58.2713	47.1007	42.4792	43.5219
ENSMUSG00000007570	Fance	3.80762	2.85751	2.88564	3.00074	3.68421	3.22621	3.11164	2.85982	2.99262	3.27344	3.6543	4.28081	2.39424	3.10245	2.97959	2.59309	3.35124	2.60182	3.16292	2.89897	3.07418	3.42108	3.19973	3.23904
ENSMUSG00000007589	Tinf2	1.65395	1.87441	1.83034	1.97715	3.43166	2.29702	1.80163	1.95993	2.45085	2.21766	1.97607	1.59576	1.84652	2.0417	1.65224	1.36453	1.71528	1.97262	1.9326	2.11054	1.5215	1.44194	1.94962	1.71702
ENSMUSG00000007591	Tssk4	0.0474655	0.081676	0.0370824	0.0768379	0.0569794	0.0367116	0	0.00861115	0.0340211	0.0150261	0.0430084	0.01905	0.038885	0.0343175	0.0307518	0.0648807	0.0580001	0.0256618	0.00904911	0.0255185	0.03539	0.0504334	0.0457838	0.042378
ENSMUSG00000007594	Hapln4	5.23432	6.6898	8.07643	5.34119	5.6628	12.1145	8.96496	9.24357	11.6176	9.84197	9.35742	11.1388	10.2602	5.90111	9.15611	9.46655	8.56108	6.00833	4.47572	3.80106	6.17201	4.00691	3.51824	3.42734
ENSMUSG00000007603	Dus3l	6.54154	7.16278	6.45856	5.97446	7.02045	7.53011	7.39745	7.44568	6.93156	7.45955	6.97588	6.91279	5.95491	5.96635	6.15523	5.88849	5.44452	4.39229	4.3492	3.75046	4.96704	3.96461	3.74804	4.63505
ENSMUSG00000007610	Gtpbp3	2.26123	2.99517	2.73473	2.54448	2.11997	3.48881	2.99537	2.79627	3.1426	3.22643	2.62659	2.52346	2.49452	2.4109	2.48934	2.31153	2.17619	2.34184	2.17278	2.23533	2.67021	2.01273	2.32167	2.51758
ENSMUSG00000007613	Tgfbr1	1.79491	1.75174	1.64939	1.41442	1.87422	1.12986	2.50448	2.22934	2.34018	3.92044	3.79464	3.65185	1.49931	1.7252	1.32056	1.77362	2.61975	2.15907	1.40472	1.55914	1.13147	2.36522	2.85918	2.44111
ENSMUSG00000007617	Homer1	7.09608	11.3573	12.154	8.95272	4.32619	10.2912	14.9958	12.9749	15.3048	11.3363	13.8605	13.0729	7.26018	6.07447	7.60089	7.061	7.73878	5.14634	6.0249	7.24349	8.7647	6.44086	6.31863	5.88476
ENSMUSG00000007646	Rad51c	0.297747	0.517269	0.397405	0.325137	0.121441	0.308354	0.530029	0.385993	0.352811	0.328146	0.22764	0.204338	0.220599	0.373271	0.256341	0.129605	0.138335	0.214337	0.378566	0.214272	0.34453	0.220449	0.344457	0.195584
ENSMUSG00000007653	Gabrb2	4.39085	5.32683	5.01384	3.79263	3.3666	5.14954	10.697	10.543	11.8941	9.13483	10.0645	10.6027	6.63648	6.14673	6.59991	5.92053	6.04887	4.45179	3.86135	4.59236	4.38654	4.03076	3.53353	3.15036
ENSMUSG00000007655	Cav1	1.42757	1.44066	1.28744	2.23315	0.842589	1.27755	1.68677	1.01977	1.75922	2.97167	2.1254	1.44291	0.743033	1.08841	0.692325	0.700642	0.94503	3.95482	1.44684	1.72345	1.38405	1.56647	2.46424	1.95572
ENSMUSG00000007656	Arpp19	14.0742	16.1275	21.0006	15.3093	8.02205	14.0127	17.9853	16.1471	16.7952	13.4354	18.2872	13.3147	13.0085	12.4201	11.3126	10.7129	10.593	10.9395	12.9768	15.28	13.8167	16.2966	13.1325	10.8553
ENSMUSG00000007659	Bcl2l1	13.4393	13.1102	13.172	18.437	22.2081	16.8353	14.1938	13.3696	13.336	15.082	14.1634	13.0225	9.34186	11.2083	10.6954	11.8495	11.6865	10.9992	15.5553	13.8554	13.6091	14.8269	14.745	15.0828
ENSMUSG00000007670	Khsrp	7.05665	9.51231	7.67364	7.86486	7.04004	9.30569	8.7964	8.08403	9.1259	8.62178	8.19093	8.28962	6.61055	6.8159	7.54673	7.23109	6.9496	5.95678	5.56705	4.50966	6.54814	3.75746	4.54045	5.04626
ENSMUSG00000007682	Dio2	2.97139	3.14295	3.05869	2.40348	2.72784	2.15276	3.70994	2.73842	2.92398	3.51684	3.80606	3.26927	2.0137	2.44782	1.95212	1.91445	2.41158	2.06615	3.35169	3.15208	2.52511	3.39305	2.96382	2.48531
ENSMUSG00000007721	Ccdc124	13.8564	14.8074	16.0832	12.6342	9.99054	13.63	15.0281	13.5067	13.9356	15.5382	17.5889	14.4134	12.8768	11.3766	12.0645	11.9715	11.9884	11.9217	14.4588	12.985	15.2559	17.9197	14.364	15.0293
[truncated: 30,881 more rows]
